# Supplementary material for: The effect of pseudoknot base pairing on cotranscriptional structural switching of the fluoride riboswitch
Source: Nucleic Acids Res. 2024 Apr 3;52(8):4466–82. doi: 10.1093/nar/gkae231 (PMC11077080; doi:10.1093/nar/gkae231)
Supplement: gkae231_Supplemental_Files [file gkae231_supplemental_files.zip]

Archive with 7 entries (7 files):
- Hertz_Fluoride_Riboswitch_Pseudoknot_SI_REVISED.docx
- Supplementary_Data_File_1_SUBMIT.xlsx
- Supplementary_Data_File_2_SUBMIT.xlsx
- Supplementary_Data_File_3_SUBMIT.pdf
- Supplementary_Movie_1_Bce_WT_Apo_SUBMIT.mp4
- Supplementary_Movie_2_Bce_WT_Holo_SUBMIT.mp4
- Supplementary_Movie_3_Bce_I1_Apo_SUBMIT.mp4
