# Supplementary material for: The effect of pseudoknot base pairing on cotranscriptional structural switching of the fluoride riboswitch
Source: Nucleic Acids Res. 2024 Apr 3;52(8):4466–82. doi: 10.1093/nar/gkae231 (PMC11077080; doi:10.1093/nar/gkae231)
Supplement: gkae231_Supplemental_Files [file gkae231_supplemental_files.zip › Supplementary_Data_File_2_SUBMIT.xlsx]

## Sheet: Flow Calibrarion
Depth	Name	Statistic	#Cells		Peak	Relative Channel Number	MEFL	Model
	A03.fcs		10000		1					m	b	r2
>	A03.fcs/FITC-A subset	11.5	1151		2	215	692	778.665		3.6217	0	0.999054
> >	Geometric Mean : Comp-FL1-A = 79398.5703125	79399			3	602	2192	2180.26
>	A03.fcs/FITC-A subset-1	11.7	1171		4	1713	6028	6203.97
> >	Geometric Mean : Comp-FL1-A = 36517.89453125	36518			5	4235	17493	15337.9
>	A03.fcs/FITC-A subset-2	10.8	1079		6	11839	35674	42877.3
> >	Geometric Mean : Comp-FL1-A = 11839.471679688	11839			7	36518	126907	132257
>	A03.fcs/FITC-A subset-3	11.9	1190		8	79399	290983	287559
> >	Geometric Mean : Comp-FL1-A = 4234.707519531	4235
>	A03.fcs/FITC-A subset-4	10.8	1082
> >	Geometric Mean : Comp-FL1-A = 1712.658203125	1713
>	A03.fcs/FITC-A subset-5	11.4	1143
> >	Geometric Mean : Comp-FL1-A = 601.684265137	602
>	A03.fcs/FITC-A subset-6	10.9	1090
> >	Geometric Mean : Comp-FL1-A = 214.982070923	215

## Sheet: 1C, S3B
Rep1													Name	Condition	%AT	Average	StDev
Lane	Band No.	Band Label	Mol. Wt. (KDa)	Relative Front	Adj. Volume (Int)	Volume (Int)	Abs. Quant.	Rel. Quant.	Band %	Lane %			Bce WT	NaCl	33.9569	28.2064	6.45536
1	1		N/A	0.117057	36025400	167352084	N/A	N/A	33.9569	25.4732			Bce WT	NaF	90.6957	74.5277	29.1001
1	2		N/A	0.759197	70066040	321465984	N/A	N/A	66.0431	49.5429			Bce U41A	NaCl	16.3355	16.3394	3.03723
2	1		N/A	0.110553	70587364	189735976	N/A	N/A	90.6957	59.4252			Bce U41A	NaF	14.9461	15.9643	0.900121
2	2		N/A	0.755444	7241424	113229732	N/A	N/A	9.3043	6.09632			Bce brkPK	NaCl	25.305	22.542	3.80877
3	1		N/A	0.104027	18879528	99267264	N/A	N/A	16.3355	12.3594			Bce brkPK	NaF	27.3873	24.7267	2.83516
3	2		N/A	0.75	96693920	380833436	N/A	N/A	83.6645	63.3003			Bce -P1	NaCl	29.8474	25.4945	6.48392
4	1		N/A	0.104202	20283964	92427512	N/A	N/A	14.9461	12.1066			Bce -P1	NaF	37.2894	30.0766	12.0588
4	2		N/A	0.74958	115429960	475367956	N/A	N/A	85.0539	68.8952			Bce WT	NaCl	29.4386
5	1		N/A	0.107926	39993740	121407840	N/A	N/A	25.305	19.4276			Bce WT	NaF	91.9538
5	2		N/A	0.733558	118053100	397892696	N/A	N/A	74.695	57.346			Bce U41A	NaCl	13.3041
6	1		N/A	0.107926	45709188	127434572	N/A	N/A	27.3873	18.403			Bce U41A	NaF	16.6542
6	2		N/A	0.735245	121190012	402555348	N/A	N/A	72.6127	48.7923			Bce brkPK	NaCl	24.1238
7	1		N/A	0.147208	17214312	82257092	N/A	N/A	29.8474	19.036			Bce brkPK	NaF	21.7444
7	2		N/A	0.873096	40460076	264789168	N/A	N/A	70.1526	44.7418			Bce -P1	NaCl	28.5935
8	1		N/A	0.135593	24945672	91118184	N/A	N/A	37.2894	13.996			Bce -P1	NaF	36.785
8	2		N/A	0.813559	41951832	270863336	N/A	N/A	62.7106	23.5375			Bce WT	NaCl	21.2238
													Bce WT	NaF	40.9337
Rep2													Bce U41A	NaCl	19.3786
Lane	Band No.	Band Label	Mol. Wt. (KDa)	Relative Front	Adj. Volume (Int)	Volume (Int)	Abs. Quant.	Rel. Quant.	Band %	Lane %			Bce U41A	NaF	16.2926
1	1		N/A	0.226337	59045964	121356514	N/A	N/A	29.4386	14.8038			Bce brkPK	NaCl	18.1972
1	2		N/A	0.773663	141527491	383021300	N/A	N/A	70.5614	35.4834			Bce brkPK	NaF	25.0483
2	1		N/A	0.224966	169393839	312957539	N/A	N/A	91.9538	59.0275			Bce -P1	NaCl	18.0426
2	2		N/A	0.777778	14822464	141283840	N/A	N/A	8.04623	5.16508			Bce -P1	NaF	16.1553
3	1		N/A	0.218107	19958897	64989265	N/A	N/A	13.3041	8.88332
3	2		N/A	0.773663	130061193	369644595	N/A	N/A	86.6959	57.8877
4	1		N/A	0.219479	24273038	73182301	N/A	N/A	16.6542	11.9361
4	2		N/A	0.777778	121474122	387194697	N/A	N/A	83.3458	59.7342
5	1		N/A	0.216735	49550323	112053673	N/A	N/A	24.1238	15.6201
5	2		N/A	0.75583	155850121	412937594	N/A	N/A	75.8762	49.1296
6	1		N/A	0.218107	45717700	114276898	N/A	N/A	21.7444	17.5244
6	2		N/A	0.754458	164532628	423324935	N/A	N/A	78.2556	63.0684
7	1		N/A	0.24417	20384021	69917956	N/A	N/A	28.5935	16.8252
7	2		N/A	0.872428	50904984	226155364	N/A	N/A	71.4065	42.0175
8	1		N/A	0.242798	30250561	75088129	N/A	N/A	36.785	9.78788
8	2		N/A	0.875171	51985628	234654470	N/A	N/A	63.215	16.8205
Rep3
Lane	Band No.	Band Label	Mol. Wt. (KDa)	Relative Front	Adj. Volume (Int)	Volume (Int)	Abs. Quant.	Rel. Quant.	Band %	Lane %
1	1		N/A	0.27609	22334832	73132374	N/A	N/A	21.2238	5.08915
1	2		N/A	0.68428	82899886	194417876	N/A	N/A	78.7762	18.8893
2	1		N/A	0.281374	37290098	75499562	N/A	N/A	40.9337	9.48779
2	2		N/A	0.677675	53808616	159401846	N/A	N/A	59.0663	13.6906
3	1		N/A	0.274769	19795760	71841692	N/A	N/A	19.3786	4.86499
3	2		N/A	0.682959	82356880	223956510	N/A	N/A	80.6214	20.24
4	1		N/A	0.27609	16045158	54470156	N/A	N/A	16.2926	3.82478
4	2		N/A	0.68428	82436226	228962292	N/A	N/A	83.7074	19.6508
5	1		N/A	0.274769	13529560	44845428	N/A	N/A	18.1972	3.54119
5	2		N/A	0.678996	60820164	181531620	N/A	N/A	81.8028	15.9189
6	1		N/A	0.274769	16275436	60008274	N/A	N/A	25.0483	5.15045
6	2		N/A	0.678996	48700790	161834994	N/A	N/A	74.9517	15.4116
7	1		N/A	0.286658	11219990	42014192	N/A	N/A	18.0426	2.92163
7	2		N/A	0.680317	50966128	176968352	N/A	N/A	81.9574	13.2713
8	1		N/A	0.305152	8997526	37837372	N/A	N/A	16.1553	2.49079
8	2		N/A	0.689564	46696382	150805512	N/A	N/A	83.8447	12.927
9	1		N/A	0.286658	11309424	49695816	N/A	N/A	12.8731	3.08156
9	2		N/A	0.693527	76543476	203957826	N/A	N/A	87.1269	20.8564
10	1		N/A	0.278732	31944622	78348258	N/A	N/A	37.825	9.56161
10	2		N/A	0.663144	52509204	164929100	N/A	N/A	62.175	15.717

## Sheet: 1D, S1B, S1C, S1D
Flow Cytometry - Fig 1D and Fig S1B												Plate Reader - Fig S1C and Fig S1D
Name	Concentration (uM)	Statistic	MELF	MELF Average	MELF Blank Subtraction	MELF STDev	Avg + StDev	Avg - StDev	Fold Change	FC StDev		Name	Concentration (uM)	OD600	g=70	G=70/OD	OD600	Average	STDEV	Avg + STDEV	Avg-STDEV	G=70/OD	G=70 ; Avg	G=70 ; Avg - Blank	G=70 ; STDEV	G=70 ; Avg + STDEV	G=70 ; Avg-STDEV
Blank	0	26	94.1642	95.7336								Blank	0	0.407	334	820.639		0.352444	0.0396866	0.392131	0.312758		830.093
Blank	0	26.4	95.6128									Blank	0	0.385	314	815.584
Blank	0	26.9	97.4237									Blank	0	0.379	313	825.858
sfGFP	0	11277	40841.9	39483.8	39388	1182.06	40570.1	38206				sfGFP	0	0.376	19649	52258		0.338111	0.0320408	0.370152	0.30607		47936.7	47106.6	2910.57	50017.2	44196.1
sfGFP	0	10682	38687									sfGFP	0	0.389	19251	49488.4
sfGFP	0	10747	38922.4									sfGFP	0	0.375	19526	52069.3
B. ce WT	0	1606	5816.45	6596.32	6500.59	1251.75	7752.34	5248.83				B. ce WT	0	0.361	3039	8418.28		0.319556	0.0280183	0.347574	0.291537		8259.93	7429.84	1636.36	9066.2	5793.48
B. ce WT	0	1638	5932.34									B. ce WT	0	0.355	3127	8808.45
B. ce WT	0	2220	8040.17									B. ce WT	0	0.352	4257	12093.8
B. ce U41A	0	1131	4096.14	4385.88	4290.14	372.454	4662.6	3917.69				B. ce U41A	0	0.339	2287	6746.31		0.311222	0.0260949	0.337317	0.285127		5770.84	4940.75	835.229	5775.98	4105.52
B. ce U41A	0	1327	4805.99									B. ce U41A	0	0.316	2106	6664.56
B. ce U41A	0	1175	4255.5									B. ce U41A	0	0.341	2327	6824.05
Blank	0	26.6	96.3372	96.6993								Blank	0	0.332	276	831.325
Blank	0	26.8	97.0615									Blank	0	0.336	272	809.524
Blank	0	26.7	96.6993									Blank	0	0.335	263	785.075
sfGFP	0	11455	41486.6	43386.7	43290	2168.66	45458.7	41121.4				sfGFP	0	0.321	15428	48062.3
sfGFP	0	12632	45749.3									sfGFP	0	0.324	14245	43966
sfGFP	0	11852	42924.4									sfGFP	0	0.323	14449	44733.7
B. ce WT	0	2111	7645.41	7166.13	7069.43	415.728	7485.16	6653.71				B. ce WT	0	0.307	2572	8377.85
B. ce WT	0	1919	6950.04									B. ce WT	0	0.289	2406	8325.26
B. ce WT	0	1906	6902.96									B. ce WT	0	0.302	2366	7834.44
B. ce U41A	0	1279	4632.15	4961.73	4865.03	294.027	5159.05	4571				B. ce U41A	0	0.294	1700	5782.31
B. ce U41A	0	1435	5197.14									B. ce U41A	0	0.272	1500	5514.71
B. ce U41A	0	1396	5055.89									B. ce U41A	0	0.275	1622	5898.18
Blank	0	28.9	104.667	100.925								Blank	0	0.394	344	873.096
Blank	0	27.3	98.8724									Blank	0	0.307	252	820.847
Blank	0	27.4	99.2345									Blank	0	0.297	264	888.889
sfGFP	0	12574	45539.2	45395.6	45294.7	711.757	46006.4	44582.9				sfGFP	0	0.31	14353	46300
sfGFP	0	12708	46024.5									sfGFP	0	0.311	14672	47176.8
sfGFP	0	12321	44622.9									sfGFP	0	0.314	14876	47375.8
B. ce WT	0	1480	5360.11	5238.18	5137.26	272.96	5410.22	4864.3				B. ce WT	0	0.297	2036	6855.22
B. ce WT	0	1499	5428.93									B. ce WT	0	0.305	2120	6950.82
B. ce WT	0	1360	4925.51									B. ce WT	0	0.308	2056	6675.32
B. ce U41A	0	953	3451.48	3620.49	3519.57	149.209	3668.78	3370.36				B. ce U41A	0	0.307	1453	4732.9
B. ce U41A	0	1031	3733.97									B. ce U41A	0	0.33	1619	4906.06
B. ce U41A	0	1015	3676.02									B. ce U41A	0	0.327	1592	4868.5
Blank	0.5	27	97.7859	96.5786								Blank	0.5	0.411	342	832.117		0.350556	0.0391954	0.389751	0.31136		806.566
Blank	0.5	26.4	95.6128									Blank	0.5	0.403	331	821.34
Blank	0.5	26.6	96.3372									Blank	0.5	0.389	315	809.769
sfGFP	0.5	11191	40530.4	39937.7	39841.1	973.842	40814.9	38867.3	1.0115	0.036958		sfGFP	0.5	0.373	19902	53356.6		0.334667	0.0386361	0.373303	0.296031		47649	46842.4	3324.63	50167.1	43517.8
sfGFP	0.5	10717	38813.7									sfGFP	0.5	0.384	18723	48757.8
sfGFP	0.5	11174	40468.9									sfGFP	0.5	0.389	19016	48884.3
B. ce WT	0.5	1664	6026.51	6633.74	6537.17	950.144	7487.31	5587.02	1.00567	0.0866531		B. ce WT	0.5	0.355	3018	8501.41		0.309444	0.0294581	0.338903	0.279986		8304.2	7497.63	1493.42	8991.05	6004.21
B. ce WT	0.5	1697	6146.02									B. ce WT	0.5	0.347	3113	8971.18
B. ce WT	0.5	2134	7728.7									B. ce WT	0.5	0.343	3970	11574.3
B. ce U41A	0.5	1078	3904.19	4220.49	4123.91	332.415	4456.32	3791.49	0.96229	0.104863		B. ce U41A	0.5	0.343	2116	6169.1		0.301556	0.027555	0.329111	0.274001		5645.93	4839.37	705.215	5544.58	4134.15
B. ce U41A	0.5	1261	4566.96									B. ce U41A	0.5	0.313	2121	6776.36
B. ce U41A	0.5	1157	4190.31									B. ce U41A	0.5	0.344	2171	6311.05
Blank	0.5	25.9	93.802	95.7336								Blank	0.5	0.328	277	844.512
Blank	0.5	26.7	96.6993									Blank	0.5	0.335	278	829.851
Blank	0.5	26.7	96.6993									Blank	0.5	0.328	255	777.439
sfGFP	0.5	11950	43279.3	42690.2	42594.4	2130	44724.4	40464.4	1.08121			sfGFP	0.5	0.337	15790	46854.6
sfGFP	0.5	12277	44463.6									sfGFP	0.5	0.311	14519	46684.9
sfGFP	0.5	11135	40327.6									sfGFP	0.5	0.328	13362	40737.8
B. ce WT	0.5	1961	7102.15	6812.41	6716.68	269.3	6985.98	6447.38	1.03276			B. ce WT	0.5	0.288	2444	8486.11
B. ce WT	0.5	1814	6569.76									B. ce WT	0.5	0.292	2389	8181.51
B. ce WT	0.5	1868	6765.33									B. ce WT	0.5	0.286	2439	8527.97
B. ce U41A	0.5	1209	4378.63	4560.93	4465.19	159.121	4624.31	4306.07	1.03991			B. ce U41A	0.5	0.282	1558	5524.82
B. ce U41A	0.5	1290	4671.99									B. ce U41A	0.5	0.274	1543	5631.39
B. ce U41A	0.5	1279	4632.15									B. ce U41A	0.5	0.269	1575	5855.02
Blank	0.5	27.5	99.5967	99.9589								Blank	0.5	0.336	271	806.548
Blank	0.5	27.7	100.321									Blank	0.5	0.308	253	821.429
Blank	0.5	27.6	99.9589									Blank	0.5	0.317	227	716.088
sfGFP	0.5	11732	42489.8	42154.2	42054.2	559.483	42613.7	41494.7	1.06763			sfGFP	0.5	0.297	14411	48521.9
sfGFP	0.5	11725	42464.4									sfGFP	0.5	0.305	14866	48741
sfGFP	0.5	11461	41508.3									sfGFP	0.5	0.288	13335	46302.1
B. ce WT	0.5	1593	5769.37	5745.22	5645.26	301.327	5946.59	5343.93	0.870974			B. ce WT	0.5	0.287	1906	6641.11
B. ce WT	0.5	1666	6033.75									B. ce WT	0.5	0.295	2025	6864.41
B. ce WT	0.5	1500	5432.55									B. ce WT	0.5	0.292	2041	6989.73
B. ce U41A	0.5	1005	3639.81	3650.67	3550.71	53.3509	3604.06	3497.36	0.83237			B. ce U41A	0.5	0.291	1379	4738.83
B. ce U41A	0.5	1024	3708.62									B. ce U41A	0.5	0.306	1495	4885.62
B. ce U41A	0.5	995	3603.59									B. ce U41A	0.5	0.292	1437	4921.23
Blank	5	26.4	95.6128	95.7336								Blank	5	0.397	322	811.083		0.335889	0.0396215	0.37551	0.296267		810.425
Blank	5	27	97.7859									Blank	5	0.391	323	826.087
Blank	5	25.9	93.802									Blank	5	0.364	309	848.901
sfGFP	5	11238	40700.6	38950.2	38854.4	1733.25	40587.7	37121.2	0.986486	0.040586		sfGFP	5	0.366	19155	52336.1		0.324444	0.04104	0.365484	0.283404		47146.1	46335.7	2535.7	48871.4	43800
sfGFP	5	10281	37234.7									sfGFP	5	0.379	16995	44841.7
sfGFP	5	10745	38915.1									sfGFP	5	0.38	17085	44960.5
B. ce WT	5	1616	5852.66	6630.12	6534.39	1142.91	7677.3	5391.48	1.00512	0.0954891		B. ce WT	5	0.362	2848	7867.4		0.301333	0.0343693	0.335703	0.266964		8188.21	7377.78	1374.42	8752.2	6003.37
B. ce WT	5	1683	6095.32									B. ce WT	5	0.336	2969	8836.31
B. ce WT	5	2193	7942.38									B. ce WT	5	0.335	3833	11441.8
B. ce U41A	5	1110	4020.09	4164.95	4069.22	125.459	4194.68	3943.76	0.949628	0.0845423		B. ce U41A	5	0.329	2017	6130.7		0.289111	0.0234438	0.312555	0.265667		5683.18	4872.76	611.868	5484.63	4260.89
B. ce U41A	5	1170	4237.39									B. ce U41A	5	0.288	1888	6555.56
B. ce U41A	5	1170	4237.39									B. ce U41A	5	0.329	2073	6300.91
Blank	5	25.7	93.0776	93.4398								Blank	5	0.327	263	804.281
Blank	5	26.1	94.5263									Blank	5	0.321	258	803.738
Blank	5	25.6	92.7155									Blank	5	0.323	253	783.282
sfGFP	5	11099	40197.2	40308.3	40214.9	587.4	40802.3	39627.5	1.02088			sfGFP	5	0.323	14791	45792.6
sfGFP	5	11305	40943.3									sfGFP	5	0.309	14631	47349.5
sfGFP	5	10985	39784.4									sfGFP	5	0.314	14286	45496.8
B. ce WT	5	1919	6950.04	6707.39	6613.95	246.355	6860.3	6367.59	1.01684			B. ce WT	5	0.294	2455	8350.34
B. ce WT	5	1783	6457.49									B. ce WT	5	0.29	2268	7820.69
B. ce WT	5	1854	6714.63									B. ce WT	5	0.286	2337	8171.33
B. ce U41A	5	1166	4222.9	4406.4	4312.96	160.925	4473.88	4152.04	1.00468			B. ce U41A	5	0.287	1628	5672.47
B. ce U41A	5	1235	4472.8									B. ce U41A	5	0.272	1582	5816.18
B. ce U41A	5	1249	4523.5									B. ce U41A	5	0.272	1581	5812.5
Blank	5	27.6	99.9589	98.7516								Blank	5	0.321	249	775.701
Blank	5	27.4	99.2345									Blank	5	0.291	239	821.306
Blank	5	26.8	97.0615									Blank	5	0.288	236	819.444
sfGFP	5	11699	42370.2	42143.3	42044.5	199.237	42243.8	41845.3	1.06736			sfGFP	5	0.292	13340	45684.9
sfGFP	5	11596	41997.2									sfGFP	5	0.284	13662	48105.6
sfGFP	5	11614	42062.4									sfGFP	5	0.273	13581	49747.3
B. ce WT	5	1581	5725.91	5579.83	5481.08	127.55	5608.63	5353.53	0.8459			B. ce WT	5	0.268	1910	7126.87
B. ce WT	5	1516	5490.49									B. ce WT	5	0.269	1841	6843.87
B. ce WT	5	1525	5523.09									B. ce WT	5	0.272	1968	7235.29
B. ce U41A	5	1014	3672.4	3678.44	3579.69	5.53224	3585.22	3574.15	0.838701			B. ce U41A	5	0.276	1343	4865.94
B. ce U41A	5	1017	3683.27									B. ce U41A	5	0.271	1372	5062.73
B. ce U41A	5	1016	3679.65									B. ce U41A	5	0.278	1371	4931.65
Blank	50	25	90.5425	90.6632								Blank	50	0.304	311	1023.03		0.275111	0.0211568	0.296268	0.253954		934.533
Blank	50	25.1	90.9046									Blank	50	0.304	301	990.132
Blank	50	25	90.5425									Blank	50	0.288	292	1013.89
sfGFP	50	10609	38422.6	36641.9	36551.3	1596.89	38148.2	34954.4	0.928025	0.0127593		sfGFP	50	0.291	14229	48896.9		0.262889	0.0247712	0.28766	0.238118		44555.9	43621.4	1782.56	45404	41838.8
sfGFP	50	9757	35336.9									sfGFP	50	0.297	13172	44350.2
sfGFP	50	9986	36166.3									sfGFP	50	0.291	13283	45646
B. ce WT	50	1717	6218.46	6878.81	6788.15	1242.27	8030.42	5545.88	1.04283	0.0605925		B. ce WT	50	0.296	2357	7962.84		0.253222	0.0273668	0.280589	0.225855		8708.31	7773.78	1144.58	8918.36	6629.2
B. ce WT	50	1686	6106.18									B. ce WT	50	0.275	2381	8658.18
B. ce WT	50	2295	8311.8									B. ce WT	50	0.285	3248	11396.5
B. ce U41A	50	949	3436.99	3618.08	3527.41	223.579	3750.99	3303.83	0.824938	0.0579326		B. ce U41A	50	0.281	1578	5615.66		0.255	0.0215174	0.276517	0.233483		5302.13	4367.6	463.317	4830.91	3904.28
B. ce U41A	50	1068	3867.97									B. ce U41A	50	0.268	1588	5925.37
B. ce U41A	50	980	3549.26									B. ce U41A	50	0.294	1713	5826.53
Blank	50	24.1	87.2829	87.7658								Blank	50	0.273	253	926.74
Blank	50	24.3	88.0073									Blank	50	0.273	236	864.469
Blank	50	24.3	88.0073									Blank	50	0.273	232	849.817
sfGFP	50	9585	34714	35685.8	35598	1797.34	37395.4	33800.7	0.90381			sfGFP	50	0.264	11438	43325.8
sfGFP	50	10426	37759.8									sfGFP	50	0.251	11032	43952.2
sfGFP	50	9549	34583.6									sfGFP	50	0.261	11252	43111.1
B. ce WT	50	2083	7544	6959.7	6871.93	513.43	7385.36	6358.5	1.05509			B. ce WT	50	0.242	2313	9557.85
B. ce WT	50	1817	6580.63									B. ce WT	50	0.248	2106	8491.94
B. ce WT	50	1865	6754.47									B. ce WT	50	0.259	2198	8486.49
B. ce U41A	50	1018	3686.89	3818.48	3730.71	130.398	3861.11	3600.31	0.87063			B. ce U41A	50	0.256	1313	5128.91
B. ce U41A	50	1090	3947.65									B. ce U41A	50	0.237	1286	5426.16
B. ce U41A	50	1055	3820.89									B. ce U41A	50	0.247	1352	5473.68
Blank	50	25.5	92.3533	92.2326								Blank	50	0.269	249	925.651
Blank	50	25.4	91.9911									Blank	50	0.246	230	934.959
Blank	50	25.5	92.3533									Blank	50	0.246	217	882.114
sfGFP	50	10034	36340.1	36439.1	36346.9	240.355	36587.2	36106.5	0.922889			sfGFP	50	0.237	10382	43805.9
sfGFP	50	10137	36713.2									sfGFP	50	0.235	10383	44183
sfGFP	50	10013	36264.1									sfGFP	50	0.239	10452	43732.2
B. ce WT	50	1767	6399.54	6230.53	6138.3	146.772	6285.07	5991.52	0.944546			B. ce WT	50	0.221	1795	8122.17
B. ce WT	50	1694	6135.16									B. ce WT	50	0.223	1712	7677.13
B. ce WT	50	1700	6156.89									B. ce WT	50	0.23	1845	8021.74
B. ce U41A	50	931	3371.8	3313.85	3221.62	50.3142	3271.94	3171.31	0.755574			B. ce U41A	50	0.235	1083	4608.51
B. ce U41A	50	908	3288.5									B. ce U41A	50	0.237	1141	4814.35
B. ce U41A	50	906	3281.26									B. ce U41A	50	0.24	1176	4900
Blank	100	24.8	89.8181	89.5767								Blank	100	0.285	299	1049.12		0.253667	0.0257876	0.279454	0.227879		958.279
Blank	100	24.8	89.8181									Blank	100	0.279	295	1057.35
Blank	100	24.6	89.0938									Blank	100	0.283	258	911.661
sfGFP	100	9646	34934.9	34031.9	33942.3	831.488	34773.8	33110.8	0.861921	0.029296		sfGFP	100	0.276	12806	46398.6		0.243222	0.0315625	0.274785	0.21166		43303.8	42345.5	1654.21	43999.7	40691.3
sfGFP	100	9194	33297.9									sfGFP	100	0.283	12284	43406.4
sfGFP	100	9350	33862.9									sfGFP	100	0.277	12428	44866.4
B. ce WT	100	1818	6584.25	7406.37	7316.8	1213.99	8530.79	6102.8	1.1228	0.0220117		B. ce WT	100	0.28	2620	9357.14		0.235	0.0275862	0.262586	0.207414		10266.2	9307.97	1563.07	10871	7744.9
B. ce WT	100	1887	6834.14									B. ce WT	100	0.261	2765	10593.9
B. ce WT	100	2430	8800.73									B. ce WT	100	0.263	3679	13988.6
B. ce U41A	100	862	3121.9	3300.57	3211	325.275	3536.27	2885.72	0.752546	0.0154372		B. ce U41A	100	0.28	1427	5096.43		0.235	0.0275953	0.262595	0.207405		5173.63	4215.35	404.765	4620.12	3810.59
B. ce U41A	100	1015	3676.02									B. ce U41A	100	0.242	1446	5975.21
B. ce U41A	100	857	3103.8									B. ce U41A	100	0.279	1579	5659.5
Blank	100	23.6	85.4721	85.7135								Blank	100	0.256	246	960.938
Blank	100	23.8	86.1964									Blank	100	0.247	233	943.32
Blank	100	23.6	85.4721									Blank	100	0.255	234	917.647
sfGFP	100	8984	32537.3	32759.5	32673.8	890.241	33564	31783.5	0.829695			sfGFP	100	0.25	10820	43280
sfGFP	100	9316	33739.7									sfGFP	100	0.244	10787	44209
sfGFP	100	8836	32001.3									sfGFP	100	0.24	10215	42562.5
B. ce WT	100	2203	7978.6	7471.56	7385.85	440.599	7826.45	6945.25	1.13269			B. ce WT	100	0.228	2514	11026.3
B. ce WT	100	1983	7181.83									B. ce WT	100	0.231	2326	10069.3
B. ce WT	100	2003	7254.26									B. ce WT	100	0.232	2329	10038.8
B. ce U41A	100	905	3277.64	3389.91	3304.2	120.173	3424.37	3184.02	0.772915			B. ce U41A	100	0.231	1129	4887.45
B. ce U41A	100	971	3516.67									B. ce U41A	100	0.225	1187	5275.56
B. ce U41A	100	932	3375.42									B. ce U41A	100	0.229	1171	5113.54
Blank	100	25.2	91.2668	90.301								Blank	100	0.244	233	954.918
Blank	100	24.8	89.8181									Blank	100	0.216	199	921.296
Blank	100	24.8	89.8181									Blank	100	0.218	198	908.257
sfGFP	100	9546	34572.7	35068.9	34978.6	1053.2	36031.8	33925.4	0.888186			sfGFP	100	0.21	8648	41181
sfGFP	100	10017	36278.6									sfGFP	100	0.202	8518	42168.3
sfGFP	100	9486	34355.4									sfGFP	100	0.207	8624	41661.8
B. ce WT	100	2017	7304.97	7193.9	7103.6	116.196	7219.8	6987.4	1.09059			B. ce WT	100	0.198	1834	9262.63
B. ce WT	100	1989	7203.56									B. ce WT	100	0.209	1865	8923.44
B. ce WT	100	1953	7073.18									B. ce WT	100	0.213	1946	9136.15
B. ce U41A	100	902	3266.77	3257.11	3166.81	9.11441	3175.93	3157.7	0.742637			B. ce U41A	100	0.208	987	4745.19
B. ce U41A	100	899	3255.91									B. ce U41A	100	0.21	1023	4871.43
B. ce U41A	100	897	3248.66									B. ce U41A	100	0.211	1042	4938.39
Blank	500	29.1	105.391	105.995								Blank	500	0.157	178	1133.76		0.135556	0.0164933	0.152049	0.119062		1128.62
Blank	500	29.6	107.202									Blank	500	0.153	185	1209.15
Blank	500	29.1	105.391									Blank	500	0.151	175	1158.94
sfGFP	500	13958	50551.7	49620.9	49514.9	1015.41	50530.3	48499.5	1.25674	0.00487302		sfGFP	500	0.14	6761	48292.9		0.126333	0.0130288	0.139362	0.113305		44106.8	42978.1	2462.57	45440.7	40515.6
sfGFP	500	13402	48538									sfGFP	500	0.139	6279	45172.7
sfGFP	500	13743	49773									sfGFP	500	0.139	6479	46611.5
B. ce WT	500	4908	17775.3	20207.9	20101.9	4257.33	24359.2	15844.5	3.06351	0.162481		B. ce WT	500	0.151	2370	15695.4		0.127222	0.0176052	0.144827	0.109617		17409.2	16280.6	2380.63	18661.2	13900
B. ce WT	500	4894	17724.6									B. ce WT	500	0.152	2181	14348.7
B. ce WT	500	6937	25123.7									B. ce WT	500	0.141	3044	21588.7
B. ce U41A	500	1096	3969.38	4224.11	4118.11	450.641	4568.75	3667.47	0.963116	0.00661375		B. ce U41A	500	0.141	672	4765.96		0.127556	0.011865	0.139421	0.115691		4616.1	3487.48	198.216	3685.69	3289.26
B. ce U41A	500	1310	4744.42									B. ce U41A	500	0.14	659	4707.14
B. ce U41A	500	1093	3958.52									B. ce U41A	500	0.142	703	4950.7
Blank	500	27	97.7859	98.5102								Blank	500	0.136	141	1036.76
Blank	500	27	97.7859									Blank	500	0.136	139	1022.06
Blank	500	27.6	99.9589									Blank	500	0.139	137	985.612
sfGFP	500	13249	47983.9	49957.7	49859.2	3334.44	53193.6	46524.8	1.26527			sfGFP	500	0.136	5821	42801.5
sfGFP	500	14857	53807.6									sfGFP	500	0.125	5723	45784
sfGFP	500	13276	48081.7									sfGFP	500	0.126	5432	43111.1
B. ce WT	500	6545	23704	21446.5	21348	1987.03	23335	19361	3.25128			B. ce WT	500	0.122	2500	20491.8
B. ce WT	500	5708	20672.7									B. ce WT	500	0.125	2297	18376
B. ce WT	500	5512	19962.8									B. ce WT	500	0.129	2298	17814
B. ce U41A	500	1116	4041.82	4166.16	4067.65	173.325	4240.98	3894.33	0.949904			B. ce U41A	500	0.129	564	4372.09
B. ce U41A	500	1205	4364.15									B. ce U41A	500	0.128	610	4765.62
B. ce U41A	500	1130	4092.52									B. ce U41A	500	0.126	585	4642.86
Blank	500	31.3	113.359	106.84								Blank	500	0.118	144	1220.34
Blank	500	28.5	103.218									Blank	500	0.117	141	1205.13
Blank	500	28.7	103.943									Blank	500	0.113	134	1185.84
sfGFP	500	13462	48755.3	49950.5	49843.6	1459.19	51302.8	48384.4	1.26509			sfGFP	500	0.114	4719	41394.7
sfGFP	500	14241	51576.6									sfGFP	500	0.108	4599	42583.3
sfGFP	500	13673	49519.5									sfGFP	500	0.11	4533	41209.1
B. ce WT	500	5266	19071.9	19312.1	19205.3	467.19	19672.5	18738.1	2.92771			B. ce WT	500	0.107	1726	16130.8
B. ce WT	500	5481	19850.5									B. ce WT	500	0.108	1737	16083.3
B. ce WT	500	5250	19013.9									B. ce WT	500	0.11	1777	16154.5
B. ce U41A	500	1165	4219.28	4197.55	4090.71	26.1164	4116.82	4064.59	0.95706			B. ce U41A	500	0.11	485	4409.09
B. ce U41A	500	1151	4168.57									B. ce U41A	500	0.117	520	4444.44
B. ce U41A	500	1161	4204.79									B. ce U41A	500	0.115	516	4486.96
Blank	1000	47.1	170.582	171.186								Blank	1000	0.072	128	1777.78		0.073	0.00234521	0.0753452	0.0706548		1576.43
Blank	1000	49.1	177.825									Blank	1000	0.076	138	1815.79
Blank	1000	45.6	165.149									Blank	1000	0.071	124	1746.48
sfGFP	1000	16770	60735.9	58799.5	58628.3	1858.19	60486.5	56770.1	1.48921	0.432822		sfGFP	1000	0.069	2001	29000		0.0728889	0.00508538	0.0779743	0.0678035		31328.6	29752.1	4018.94	33771.1	25733.2
sfGFP	1000	15747	57030.9									sfGFP	1000	0.085	1915	22529.4
sfGFP	1000	16189	58631.7									sfGFP	1000	0.071	2098	29549.3
B. ce WT	1000	6650	24084.3	26322.5	26151.3	4018.66	30170	22132.7	3.99048	0.691924		B. ce WT	1000	0.077	1109	14402.6		0.0738889	0.00776924	0.0816581	0.0661196		15402.9	13826.5	1575.87	15402.4	12250.6
B. ce WT	1000	6605	23921.3									B. ce WT	1000	0.084	1061	12631
B. ce WT	1000	8549	30961.9									B. ce WT	1000	0.088	1426	16204.5
B. ce U41A	1000	1288	4664.75	4954.48	4783.3	375.139	5158.44	4408.16	1.12964	0.214559		B. ce U41A	1000	0.085	342	4023.53		0.0723333	0.00589491	0.0782282	0.0664384		4356.26	2779.83	221.094	3000.92	2558.74
B. ce U41A	1000	1485	5378.22									B. ce U41A	1000	0.074	338	4567.57
B. ce U41A	1000	1331	4820.48									B. ce U41A	1000	0.078	363	4653.85
Blank	1000	44.6	161.528	160.562								Blank	1000	0.074	109	1472.97
Blank	1000	44.4	160.803									Blank	1000	0.073	106	1452.05
Blank	1000	44	159.355									Blank	1000	0.07	103	1471.43
sfGFP	1000	22528	81589.6	83440.3	83279.7	2183.65	85463.4	81096.1	2.11328			sfGFP	1000	0.072	2287	31763.9
sfGFP	1000	22885	82882.6									sfGFP	1000	0.072	2257	31347.2
sfGFP	1000	23704	85848.7									sfGFP	1000	0.069	2278	33014.5
B. ce WT	1000	10382	37600.5	35416.6	35256	2060.1	37316.1	33195.9	5.36914			B. ce WT	1000	0.071	1240	17464.8
B. ce WT	1000	9252	33508									B. ce WT	1000	0.072	1221	16958.3
B. ce WT	1000	9703	35141.3									B. ce WT	1000	0.072	1197	16625
B. ce U41A	1000	1713	6203.97	6260.71	6100.15	104.612	6204.76	5995.54	1.42747			B. ce U41A	1000	0.07	292	4171.43
B. ce U41A	1000	1762	6381.43									B. ce U41A	1000	0.072	298	4138.89
B. ce U41A	1000	1711	6196.73									B. ce U41A	1000	0.069	291	4217.39
Blank	1000	44.6	161.528	172.031								Blank	1000	0.073	112	1534.25
Blank	1000	47.6	172.393									Blank	1000	0.077	114	1480.52
Blank	1000	50.3	182.171									Blank	1000	0.071	102	1436.62
sfGFP	1000	25992	94135.2	91632.6	91460.6	3781.15	95241.7	87679.4	2.32077			sfGFP	1000	0.073	2556	35013.7
sfGFP	1000	25811	93479.7									sfGFP	1000	0.076	2584	34000
sfGFP	1000	24100	87282.9									sfGFP	1000	0.069	2466	35739.1
B. ce WT	1000	8809	31903.5	31553.4	31381.4	314.428	31695.8	31067	4.78349			B. ce WT	1000	0.065	979	15061.5
B. ce WT	1000	8641	31295.1									B. ce WT	1000	0.07	973	13900
B. ce WT	1000	8687	31461.7									B. ce WT	1000	0.066	1015	15378.8
B. ce U41A	1000	1913	6928.31	6781.03	6609	274.135	6883.13	6334.86	1.54611			B. ce U41A	1000	0.067	301	4492.54
B. ce U41A	1000	1785	6464.73									B. ce U41A	1000	0.068	302	4441.18
B. ce U41A	1000	1919	6950.04									B. ce U41A	1000	0.068	306	4500
Blank	5000	35.3	127.846	124.828								Blank	5000	0.057	119	2087.72		0.0602222	0.00327024	0.0634925	0.056952		1769.04
Blank	5000	34.2	123.862									Blank	5000	0.059	119	2016.95
Blank	5000	33.9	122.776									Blank	5000	0.057	120	2105.26
sfGFP	5000	10192	36912.4	35816.2	35691.4	950.662	36642	34740.7	0.907112	0.156308		sfGFP	5000	0.057	1188	20842.1		0.0584444	0.000726483	0.0591709	0.057718		20081	18311.9	701.238	19013.2	17610.7
sfGFP	5000	9752	35318.8									sfGFP	5000	0.058	1148	19793.1
sfGFP	5000	9724	35217.4									sfGFP	5000	0.058	1170	20172.4
B. ce WT	5000	2597	9405.55	10638.1	10513.3	1931.59	12444.9	8581.72	1.61274	0.341347		B. ce WT	5000	0.06	433	7216.67		0.0584444	0.00374537	0.0621898	0.0546991		7649.31	5880.27	1077.45	6957.72	4802.83
B. ce WT	5000	2663	9644.58									B. ce WT	5000	0.067	429	6402.99
B. ce WT	5000	3552	12864.3									B. ce WT	5000	0.057	556	9754.39
B. ce U41A	5000	1179	4269.98	4511.43	4386.6	209.224	4595.83	4177.38	1.02863	0.10235		B. ce U41A	5000	0.063	262	4158.73		0.0597778	0.00303223	0.06281	0.0567455		3999.75	2230.71	307.25	2537.96	1923.46
B. ce U41A	5000	1281	4639.4									B. ce U41A	5000	0.064	265	4140.62
B. ce U41A	5000	1277	4624.91									B. ce U41A	5000	0.061	276	4524.59
Blank	5000	31.1	112.635	112.273								Blank	5000	0.058	101	1741.38
Blank	5000	30.5	110.462									Blank	5000	0.059	108	1830.51
Blank	5000	31.4	113.721									Blank	5000	0.06	100	1666.67
sfGFP	5000	11963	43326.4	43557	43444.7	200.091	43644.8	43244.6	1.10316			sfGFP	5000	0.058	1122	19344.8
sfGFP	5000	12062	43684.9									sfGFP	5000	0.059	1132	19186.4
sfGFP	5000	12055	43659.6									sfGFP	5000	0.059	1145	19406.8
B. ce WT	5000	4408	15964.4	14904.5	14792.2	919.151	15711.4	13873.1	2.25952			B. ce WT	5000	0.061	496	8131.15
B. ce WT	5000	3982	14421.6									B. ce WT	5000	0.056	471	8410.71
B. ce WT	5000	3956	14327.4									B. ce WT	5000	0.057	473	8298.25
B. ce U41A	5000	1463	5298.54	5408.4	5296.13	212.614	5508.74	5083.52	1.23314			B. ce U41A	5000	0.057	235	4122.81
B. ce U41A	5000	1561	5653.47									B. ce U41A	5000	0.062	238	3838.71
B. ce U41A	5000	1456	5273.19									B. ce U41A	5000	0.057	234	4105.26
Blank	5000	31	112.273	113.721								Blank	5000	0.062	98	1580.65
Blank	5000	31.9	115.532									Blank	5000	0.063	91	1444.44
Blank	5000	31.3	113.359									Blank	5000	0.067	97	1447.76
sfGFP	5000	13248	47980.3	48012.9	47899.1	498.783	48397.9	47400.4	1.21602			sfGFP	5000	0.059	1249	21169.5
sfGFP	5000	13399	48527.1									sfGFP	5000	0.059	1193	20220.3
sfGFP	5000	13124	47531.2									sfGFP	5000	0.059	1215	20593.2
B. ce WT	5000	3224	11676.4	11523	11409.3	152.126	11561.4	11257.2	1.74689			B. ce WT	5000	0.056	396	7071.43
B. ce WT	5000	3181	11520.6									B. ce WT	5000	0.057	379	6649.12
B. ce WT	5000	3140	11372.1									B. ce WT	5000	0.055	380	6909.09
B. ce U41A	5000	1404	5084.86	4993.11	4879.39	137.545	5016.94	4741.85	1.13845			B. ce U41A	5000	0.056	213	3803.57
B. ce U41A	5000	1335	4834.97									B. ce U41A	5000	0.061	209	3426.23
B. ce U41A	5000	1397	5059.51									B. ce U41A	5000	0.057	221	3877.19

## Sheet: 2D, S4E
Rep1													Template	Salt	%AT	Average	StDev
Lane	Band No.	Band Label	Mol. Wt. (KDa)	Relative Front	Adj. Volume (Int)	Volume (Int)	Abs. Quant.	Rel. Quant.	Band %	Lane %			Tpe WT	1 mM NaCl	51.9438	45.6544	11.3955
1	1		N/A	0.15873	110112450	227697540	N/A	N/A	51.9438	42.0864			Tpe WT	1 mM NaF	57.066	51.9986	13.4516
1	2		N/A	0.789683	101871210	308098770	N/A	N/A	48.0562	38.9364			Bce pkTpe	1 mM NaCl	95.0503	83.5576	18.2241
2	1		N/A	0.162698	132405000	279862380	N/A	N/A	57.066	46.4629			Bce pkTpe	1 mM NaF	93.9766	82.4064	19.339
2	2		N/A	0.795635	99615810	264454260	N/A	N/A	42.934	34.9566			Tpe pkBce	1 mM NaCl	44.1949	35.0278	11.8873
3	1		N/A	0.144841	236247480	433400310	N/A	N/A	95.0503	76.9749			Tpe pkBce	1 mM NaF	84.1881	70.0791	25.6169
3	2		N/A	0.75	12302430	143199210	N/A	N/A	4.94968	4.00842			Tpe U44A	1 mM NaCl	76.2566	63.8285	22.1915
4	1		N/A	0.138889	230422290	379044330	N/A	N/A	93.9766	66.2476			Tpe U44A	1 mM NaF	83.5738	67.4199	24.8168
4	2		N/A	0.742063	14768880	172979310	N/A	N/A	6.02341	4.24613			Bce pkTpe U41A	1 mM NaCl	97.2577	83.9382	20.2673
5	1		N/A	0.15873	99137640	254386440	N/A	N/A	44.1949	38.2239			Bce pkTpe U41A	1 mM NaF	95.3107	84.7041	17.4225
5	2		N/A	0.811508	125181420	371902650	N/A	N/A	55.8051	48.2655			Tpe WT	1 mM NaCl	52.5191
6	1		N/A	0.146825	196479780	367945620	N/A	N/A	84.1881	68.4146			Tpe WT	1 mM NaF	62.1805
6	2		N/A	0.80754	36902040	203883750	N/A	N/A	15.8119	12.8494			Bce pkTpe	1 mM NaCl	93.0774
7	1		N/A	0.128968	132850200	306881400	N/A	N/A	76.2566	61.6458			Bce pkTpe	1 mM NaF	93.162
7	2		N/A	0.775794	41364540	192046260	N/A	N/A	23.7434	19.1942			Tpe pkBce	1 mM NaCl	39.2919
8	1		N/A	0.134921	162190560	341897850	N/A	N/A	83.5738	61.5846			Tpe pkBce	1 mM NaF	85.5397
8	2		N/A	0.799603	31878210	144300240	N/A	N/A	16.4262	12.1043			Tpe U44A	1 mM NaCl	77.0212
9	1		N/A	0.111111	248312190	547847790	N/A	N/A	97.2577	80.3611			Tpe U44A	1 mM NaF	79.8409
9	2		N/A	0.748016	7001400	79115190	N/A	N/A	2.74227	2.26586			Bce pkTpe U41A	1 mM NaCl	93.9429
10	1		N/A	0.109127	237681570	499962540	N/A	N/A	95.3107	76.4918			Bce pkTpe U41A	1 mM NaF	94.2053
10	2		N/A	0.740079	11694060	114033990	N/A	N/A	4.68934	3.76344			Tpe WT	1 mM NaCl	32.5002
													Tpe WT	1 mM NaF	36.7493
Rep2													Bce pkTpe	1 mM NaCl	62.545
Lane	Band No.	Band Label	Mol. Wt. (KDa)	Relative Front	Adj. Volume (Int)	Volume (Int)	Abs. Quant.	Rel. Quant.	Band %	Lane %			Bce pkTpe	1 mM NaF	60.0806
1	1		N/A	0.088328	58702384	105695616	N/A	N/A	52.5191	39.7834			Tpe pkBce	1 mM NaCl	21.5966
1	2		N/A	0.70347	53070992	128742432	N/A	N/A	47.4809	35.9669			Tpe pkBce	1 mM NaF	40.5096
2	1		N/A	0.111987	51391600	85936864	N/A	N/A	62.1805	35.8796			Tpe U44A	1 mM NaCl	38.2077
2	2		N/A	0.739748	31257408	55178240	N/A	N/A	37.8195	21.8227			Tpe U44A	1 mM NaF	38.8451
3	1		N/A	0.104101	100282208	150653568	N/A	N/A	93.0774	60.2991			Bce pkTpe U41A	1 mM NaCl	60.614
3	2		N/A	0.697161	7458464	49588240	N/A	N/A	6.92261	4.48473			Bce pkTpe U41A	1 mM NaF	64.5965
4	1		N/A	0.104101	77445056	123566768	N/A	N/A	93.162	59.7079
4	2		N/A	0.694006	5684432	61408048	N/A	N/A	6.83805	4.38253
5	1		N/A	0.132492	44999968	90785760	N/A	N/A	39.2919	28.4476
5	2		N/A	0.768139	69527328	142662000	N/A	N/A	60.7081	43.953
6	1		N/A	0.137224	100168224	192421632	N/A	N/A	85.5397	54.3043
6	2		N/A	0.772871	16933280	56404608	N/A	N/A	14.4603	9.18005
7	1		N/A	0.124606	94046160	141810656	N/A	N/A	77.0212	50.5272
7	2		N/A	0.744479	28058160	57216016	N/A	N/A	22.9788	15.0745
8	1		N/A	0.132492	83461872	128702288	N/A	N/A	79.8409	52.1806
8	2		N/A	0.752366	21073312	45244784	N/A	N/A	20.1591	13.1751
9	1		N/A	0.116719	137855120	194358944	N/A	N/A	93.9429	65.5347
9	2		N/A	0.72082	8888464	71453200	N/A	N/A	6.05714	4.22547
10	1		N/A	0.118297	134847024	192270624	N/A	N/A	94.2053	62.5036
10	2		N/A	0.716088	8294624	58082128	N/A	N/A	5.7947	3.84468
Rep3
Lane	Band No.	Band Label	Mol. Wt. (KDa)	Relative Front	Adj. Volume (Int)	Volume (Int)	Abs. Quant.	Rel. Quant.	Band %	Lane %
1	1		N/A	0.309722	34883745	85079865	N/A	N/A	32.5002	12.5077
1	2		N/A	0.755556	72450300	177481200	N/A	N/A	67.4998	25.9774
2	1		N/A	0.3125	40071525	78434850	N/A	N/A	36.7493	10.869
2	2		N/A	0.755556	68968575	170749215	N/A	N/A	63.2507	18.7071
3	1		N/A	0.304167	78278655	167435580	N/A	N/A	62.545	23.5961
3	2		N/A	0.730556	46877025	146327220	N/A	N/A	37.455	14.1305
4	1		N/A	0.301389	66654315	151765770	N/A	N/A	60.0806	21.5534
4	2		N/A	0.727778	44287230	134002050	N/A	N/A	39.9194	14.3208
5	1		N/A	0.318056	26191620	73031595	N/A	N/A	21.5966	7.49807
5	2		N/A	0.758333	95085120	223295865	N/A	N/A	78.4034	27.2207
6	1		N/A	0.320833	48553440	103615590	N/A	N/A	40.5096	13.4721
6	2		N/A	0.743056	71303310	216332220	N/A	N/A	59.4904	19.7844
7	1		N/A	0.306944	35155575	85655310	N/A	N/A	38.2077	11.4504
7	2		N/A	0.736111	56856150	160614285	N/A	N/A	61.7923	18.5185
8	1		N/A	0.319444	39264030	87068280	N/A	N/A	38.8451	12.2244
8	2		N/A	0.754167	61814415	169129935	N/A	N/A	61.1549	19.2453
9	1		N/A	0.309722	83724420	171754635	N/A	N/A	60.614	25.1933
9	2		N/A	0.741667	54402855	179853765	N/A	N/A	39.386	16.3702
10	1		N/A	0.308333	95458350	157427010	N/A	N/A	64.5965	20.4739
10	2		N/A	0.743056	52318110	185160105	N/A	N/A	35.4035	11.2212

## Sheet: 2E, S4A-D
Name	Condition	Statistic	MELF	MELF - Blank Subtracted
Blank	NaCl	34.2	123.862	122.776
Blank	NaCl	35.3	127.846
Blank	NaCl	32.2	116.619
sfGFP	NaCl	14294	51768.6	51645.8
sfGFP	NaCl	13697	49606.4	49483.6
sfGFP	NaCl	14077	50982.6	50859.9
B. ce WT	NaCl	1760	6374.19	6251.41
B. ce WT	NaCl	1674	6062.72	5939.95
B. ce WT	NaCl	1731	6269.16	6146.38
T. pe WT	NaCl	9534	34529.3	34406.5
T. pe WT	NaCl	10340	37448.4	37325.6
T. pe WT	NaCl	11678	42294.2	42171.4
Blank	NaF	36.5	132.192	132.313
Blank	NaF	36.1	130.743
Blank	NaF	37	134.003
sfGFP	NaF	12658	45843.5	45711.1
sfGFP	NaF	12030	43569	43436.7
sfGFP	NaF	13011	47121.9	46989.6
B. ce WT	NaF	3448	12487.6	12355.3
B. ce WT	NaF	3460	12531.1	12398.8
B. ce WT	NaF	3668	13284.4	13152.1
T. pe WT	NaF	15004	54340	54207.7
T. pe WT	NaF	15928	57686.4	57554.1
T. pe WT	NaF	17777	64382.9	64250.6
B. ce pkTpe	NaCl	45012	163020	162897
B. ce pkTpe	NaCl	48657	176221	176098
B. ce pkTpe	NaCl	50805	184000	183878
T. pe pkBce	NaCl	482	1745.66	1622.88
T. pe pkBce	NaCl	545	1973.83	1851.05
T. pe pkBce	NaCl	560	2028.15	1905.38
B. ce pkTpe U41A	NaCl	44088	159673	159551
B. ce pkTpe U41A	NaCl	38988	141203	141080
B. ce pkTpe U41A	NaCl	41612	150706	150583
T. pe pkBce U44A	NaCl	813	2944.44	2821.67
T. pe pkBce U44A	NaCl	815	2951.68	2828.91
T. pe pkBce U44A	NaCl	815	2951.68	2828.91
B. ce pkTpe	NaF	90300	327039	326907
B. ce pkTpe	NaF	83945	304023	303891
B. ce pkTpe	NaF	88490	320484	320352
T. pe pkBce	NaF	1966	7120.26	6987.95
T. pe pkBce	NaF	2159	7819.25	7686.93
T. pe pkBce	NaF	1956	7084.04	6951.73
B. ce pkTpe U41A	NaF	74203	268741	268609
B. ce pkTpe U41A	NaF	64279	232799	232667
B. ce pkTpe U41A	NaF	63482	229913	229780
T. pe pkBce U44A	NaF	1264	4577.83	4445.51
T. pe pkBce U44A	NaF	1168	4230.14	4097.83
T. pe pkBce U44A	NaF	1206	4367.77	4235.46
T. pe U44A	NaCl	28075	101679	101556
T. pe U44A	NaCl	25133	91024.1	90901.4
T. pe U44A	NaCl	25925	93892.5	93769.8
B. ce pkTpe -P1	NaCl	2460	8909.38	8786.6
B. ce pkTpe -P1	NaCl	2585	9362.09	9239.31
B. ce pkTpe -P1	NaCl	2529	9159.28	9036.5
T. pe pkBce -P1	NaCl	3951	14309.3	14186.6
T. pe pkBce -P1	NaCl	4047	14657	14534.2
T. pe pkBce -P1	NaCl	4050	14667.9	14545.1
T. pe - P1	NaCl	2945	10665.9	10543.1
T. pe - P1	NaCl	2820	10213.2	10090.4
T. pe - P1	NaCl	2750	9959.67	9836.9
T. pe U44A	NaF	64602	233969	223513
T. pe U44A	NaF	60552	219301	219169
T. pe U44A	NaF	59991	217269	217137
B. ce pkTpe -P1	NaF	2994	10843.4	10711.1
B. ce pkTpe -P1	NaF	2957	10709.4	10577
B. ce pkTpe -P1	NaF	2954	10698.5	10566.2
T. pe pkBce -P1	NaF	5456	19760	19627.7
T. pe pkBce -P1	NaF	5458	19767.2	19634.9
T. pe pkBce -P1	NaF	5611	20321.3	20189
T. pe - P1	NaF	3775	13671.9	13539.6
T. pe - P1	NaF	3620	13110.5	12978.2
T. pe - P1	NaF	3640	13183	13050.7
B. ce U41A	NaCl	964	3491.32	3368.54
B. ce U41A	NaCl	929	3364.56	3241.78
B. ce U41A	NaCl	956	3462.34	3339.57
B. ce -P1	NaCl	1514	5483.25	5360.48
B. ce -P1	NaCl	1511	5472.39	5349.61
B. ce -P1	NaCl	1495	5414.44	5291.66
B. ce U41A	NaF	979	3545.64	3413.33
B. ce U41A	NaF	1021	3697.75	3565.44
B. ce U41A	NaF	1019	3690.51	3558.2
B. ce -P1	NaF	1764	6388.68	6256.36
B. ce -P1	NaF	1830	6627.71	6495.4
B. ce -P1	NaF	1803	6529.92	6397.61
Blank	NaCl	35.8	129.657	126.397
Blank	NaCl	35.2	127.484
Blank	NaCl	33.7	122.051
sfGFP	NaCl	13479	48816.9	48690.5
sfGFP	NaCl	12112	43866	43739.6
sfGFP	NaCl	12769	46245.5	46119.1
B. ce WT	NaCl	1489	5392.71	5266.31
B. ce WT	NaCl	1534	5555.69	5429.29
B. ce WT	NaCl	1370	4961.73	4835.33
T. pe WT	NaCl	9752	35318.8	35192.4
T. pe WT	NaCl	10233	37060.8	36934.4
T. pe WT	NaCl	10065	36452.4	36326
Blank	NaF	35.2	127.484	127.484
Blank	NaF	35.1	127.122
Blank	NaF	35.3	127.846
sfGFP	NaF	16302	59040.9	58913.4
sfGFP	NaF	15778	57143.2	57015.7
sfGFP	NaF	15565	56371.7	56244.3
B. ce WT	NaF	4101	14852.6	14725.1
B. ce WT	NaF	4215	15265.5	15138
B. ce WT	NaF	4255	15410.3	15282.8
T. pe WT	NaF	15583	56436.9	56309.4
T. pe WT	NaF	16021	58023.2	57895.7
T. pe WT	NaF	15929	57690	57562.6
B. ce pkTpe	NaCl	53000	191950	191824
B. ce pkTpe	NaCl	49493	179249	179122
B. ce pkTpe	NaCl	51338	185931	185804
T. pe pkBce	NaCl	514	1861.55	1735.16
T. pe pkBce	NaCl	497	1799.98	1673.59
T. pe pkBce	NaCl	497	1799.98	1673.59
B. ce pkTpe U41A	NaCl	41401	149942	149816
B. ce pkTpe U41A	NaCl	39870	144397	144271
B. ce pkTpe U41A	NaCl	38353	138903	138777
T. pe pkBce U44A	NaCl	923	3342.83	3216.43
T. pe pkBce U44A	NaCl	1098	3976.62	3850.23
T. pe pkBce U44A	NaCl	839	3038.6	2912.21
B. ce pkTpe	NaF	80592	291880	291752
B. ce pkTpe	NaF	80601	291913	291785
B. ce pkTpe	NaF	82073	297244	297116
T. pe pkBce	NaF	1820	6591.49	6464.01
T. pe pkBce	NaF	1669	6044.61	5917.13
T. pe pkBce	NaF	1682	6091.7	5964.21
B. ce pkTpe U41A	NaF	64797	234675	234548
B. ce pkTpe U41A	NaF	63586	230289	230162
B. ce pkTpe U41A	NaF	60890	220525	220398
T. pe pkBce U44A	NaF	1432	5186.27	5058.79
T. pe pkBce U44A	NaF	1744	6316.24	6188.76
T. pe pkBce U44A	NaF	1298	4700.96	4573.48
T. pe U44A	NaCl	31243	113153	113026
T. pe U44A	NaCl	29605	107220	107094
T. pe U44A	NaCl	28955	104866	104740
B. ce pkTpe -P1	NaCl	2616	9474.36	9347.97
B. ce pkTpe -P1	NaCl	2437	8826.08	8699.68
B. ce pkTpe -P1	NaCl	2422	8771.75	8645.36
T. pe pkBce -P1	NaCl	4262	15435.7	15309.3
T. pe pkBce -P1	NaCl	4300	15573.3	15446.9
T. pe pkBce -P1	NaCl	4253	15403.1	15276.7
T. pe - P1	NaCl	2924	10589.8	10463.4
T. pe - P1	NaCl	2911	10542.8	10416.4
T. pe - P1	NaCl	2997	10854.2	10727.8
T. pe U44A	NaF	51288	185750	185622
T. pe U44A	NaF	54185	196242	196114
T. pe U44A	NaF	55052	199382	199254
B. ce pkTpe -P1	NaF	3463	12541.9	12414.5
B. ce pkTpe -P1	NaF	3267	11832.1	11704.6
B. ce pkTpe -P1	NaF	3253	11781.4	11653.9
T. pe pkBce -P1	NaF	6354	23012.3	22884.8
T. pe pkBce -P1	NaF	6304	22831.2	22703.7
T. pe pkBce -P1	NaF	6210	22490.7	22363.3
T. pe - P1	NaF	4087	14801.9	14674.4
T. pe - P1	NaF	3904	14139.1	14011.6
T. pe - P1	NaF	3837	13896.5	13769
B. ce U41A	NaCl	1211	4385.88	4259.48
B. ce U41A	NaCl	1234	4469.18	4342.78
B. ce U41A	NaCl	1154	4179.44	4053.04
B. ce -P1	NaCl	1827	6616.84	6490.45
B. ce -P1	NaCl	1865	6754.47	6628.07
B. ce -P1	NaCl	1820	6591.49	6465.09
B. ce U41A	NaF	1307	4733.56	4606.08
B. ce U41A	NaF	1361	4929.13	4801.65
B. ce U41A	NaF	1314	4758.91	4631.43
B. ce -P1	NaF	2380	8619.64	8492.16
B. ce -P1	NaF	2451	8876.78	8749.3
B. ce -P1	NaF	2316	8387.85	8260.37
Blank	NaCl	42.4	153.56	148.369
Blank	NaCl	38.2	138.349
Blank	NaCl	42.3	153.198
sfGFP	NaCl	14518	52579.8	52431.4
sfGFP	NaCl	14176	51341.2	51192.8
sfGFP	NaCl	14847	53771.4	53623
B. ce WT	NaCl	1961	7102.15	6953.78
B. ce WT	NaCl	2036	7373.78	7225.41
B. ce WT	NaCl	2062	7467.94	7319.57
T. pe WT	NaCl	11400	41287.4	41139
T. pe WT	NaCl	10862	39338.9	39190.5
T. pe WT	NaCl	10726	38846.3	38698
Blank	NaF	41.5	150.3	148.852
Blank	NaF	41.5	150.3
Blank	NaF	40.3	145.954
sfGFP	NaF	16617	60181.8	60032.9
sfGFP	NaF	17508	63408.7	63259.8
sfGFP	NaF	16390	59359.6	59210.8
B. ce WT	NaF	4824	17471.1	17322.2
B. ce WT	NaF	4709	17054.6	16905.7
B. ce WT	NaF	4612	16703.3	16554.4
T. pe WT	NaF	16790	60808.3	60659.5
T. pe WT	NaF	16784	60786.6	60637.7
T. pe WT	NaF	16446	59562.5	59413.6
B. ce pkTpe	NaCl	65687	237899	237750
B. ce pkTpe	NaCl	63901	231430	231282
B. ce pkTpe	NaCl	63779	230988	230840
T. pe pkBce	NaCl	657	2379.46	2231.09
T. pe pkBce	NaCl	662	2397.56	2249.2
T. pe pkBce	NaCl	663	2401.19	2252.82
B. ce pkTpe U41A	NaCl	48547	175823	175674
B. ce pkTpe U41A	NaCl	47463	171897	171748
B. ce pkTpe U41A	NaCl	46083	166899	166750
T. pe pkBce U44A	NaCl	1081	3915.06	3766.69
T. pe pkBce U44A	NaCl	1000	3621.7	3473.33
T. pe pkBce U44A	NaCl	1040	3766.57	3618.2
B. ce pkTpe	NaF	91517	331447	331298
B. ce pkTpe	NaF	87532	317015	316866
B. ce pkTpe	NaF	86464	313147	312998
T. pe pkBce	NaF	2003	7254.26	7105.41
T. pe pkBce	NaF	1953	7073.18	6924.33
T. pe pkBce	NaF	1879	6805.17	6656.32
B. ce pkTpe U41A	NaF	67861	245772	245623
B. ce pkTpe U41A	NaF	67400	244102	243954
B. ce pkTpe U41A	NaF	68056	246478	246329
T. pe pkBce U44A	NaF	1429	5175.41	5026.56
T. pe pkBce U44A	NaF	1447	5240.6	5091.75
T. pe pkBce U44A	NaF	1588	5751.26	5602.41
T. pe U44A	NaCl	39617	143481	143332
T. pe U44A	NaCl	37124	134452	134304
T. pe U44A	NaCl	34097	123489	123341
B. ce pkTpe -P1	NaCl	3503	12686.8	12538.4
B. ce pkTpe -P1	NaCl	3549	12853.4	12705
B. ce pkTpe -P1	NaCl	3548	12849.8	12701.4
T. pe pkBce -P1	NaCl	4950	17927.4	17779
T. pe pkBce -P1	NaCl	4938	17883.9	17735.6
T. pe pkBce -P1	NaCl	4833	17503.7	17355.3
T. pe - P1	NaCl	3434	12436.9	12288.5
T. pe - P1	NaCl	3303	11962.5	11814.1
T. pe - P1	NaCl	3334	12074.7	11926.4
T. pe U44A	NaF	68782	249108	248959
T. pe U44A	NaF	64914	235099	234950
T. pe U44A	NaF	59964	217172	217023
B. ce pkTpe -P1	NaF	4261	15432.1	15283.2
B. ce pkTpe -P1	NaF	4225	15301.7	15152.8
B. ce pkTpe -P1	NaF	4203	15222	15073.1
T. pe pkBce -P1	NaF	6346	22983.3	22834.4
T. pe pkBce -P1	NaF	6301	22820.3	22671.5
T. pe pkBce -P1	NaF	6074	21998.2	21849.3
T. pe - P1	NaF	4071	14743.9	14595.1
T. pe - P1	NaF	3921	14200.7	14051.8
T. pe - P1	NaF	3968	14370.9	14222
B. ce U41A	NaCl	1682	6091.7	5943.33
B. ce U41A	NaCl	1702	6164.13	6015.76
B. ce U41A	NaCl	1651	5979.42	5831.06
B. ce -P1	NaCl	2584	9358.47	9210.1
B. ce -P1	NaCl	2442	8844.19	8695.82
B. ce -P1	NaCl	2425	8782.62	8634.25
B. ce U41A	NaF	1669	6044.61	5895.76
B. ce U41A	NaF	1712	6200.35	6051.5
B. ce U41A	NaF	1694	6135.16	5986.31
B. ce -P1	NaF	3340	12096.5	11947.6
B. ce -P1	NaF	3032	10981	10832.1
B. ce -P1	NaF	2958	10713	10564.1

## Sheet: 3C, 3G
Rep1													Name	Condition	%AT	Average	StDev
Lane	Band No.	Band Label	Mol. Wt. (KDa)	Relative Front	Adj. Volume (Int)	Volume (Int)	Abs. Quant.	Rel. Quant.	Band %	Lane %			Bce S1	NaCl	76.8196	74.8299	4.90937
1	1		N/A	0.087977	223206030	374643320	N/A	N/A	76.8196	63.2961			Bce S1	NaF	95.8231	94.2475	2.27181
1	2		N/A	0.705279	67352740	212773000	N/A	N/A	23.1804	19.0997			Tpe W1	NaCl	20.2755	19.0505	4.1251
2	1		N/A	0.08651	229164410	383386770	N/A	N/A	95.8231	72.806			Tpe W1	NaF	46.7333	48.8756	6.06643
2	2		N/A	0.699413	9989130	90146890	N/A	N/A	4.17687	3.17357			Bce S4	NaCl	26.6301	32.1032	17.6203
3	1		N/A	0.120235	41014290	94229850	N/A	N/A	20.2755	16.288			Bce S4	NaF	sample lost	67.7982	25.9644
3	2		N/A	0.781525	161270250	313192380	N/A	N/A	79.7245	64.0451			Bce S1	NaCl	78.4321
4	1		N/A	0.123167	106449060	179878860	N/A	N/A	46.7333	35.3757			Bce S1	NaF	95.2761
4	2		N/A	0.784458	121330750	266997570	N/A	N/A	53.2667	40.3213			Tpe W1	NaCl	22.4243
													Tpe W1	NaF	55.7225
6	1		N/A	0.120235	60265290	131626240	N/A	N/A	26.6301	22.2355			Bce S4	NaCl	35.9623
6	2		N/A	0.784458	166040220	398968120	N/A	N/A	73.3699	61.2624			Bce S4	NaF	82.1914
													Bce S1	NaCl	69.238
Rep2													Bce S1	NaF	91.6433
Lane	Band No.	Band Label	Mol. Wt. (KDa)	Relative Front	Adj. Volume (Int)	Volume (Int)	Abs. Quant.	Rel. Quant.	Band %	Lane %			Tpe W1	NaCl	14.4516
1	1		N/A	0.134111	208192642	304295852	N/A	N/A	78.4321	64.5508			Tpe W1	NaF	44.1709
1	2		N/A	0.768222	57250662	155774332	N/A	N/A	21.5679	17.7508			Bce S4	NaCl	47.474
2	1		N/A	0.116618	209119890	294935788	N/A	N/A	95.2761	76.7042			Bce S4	NaF	83.3783
2	2		N/A	0.741983	10368470	104860896	N/A	N/A	4.72393	3.80311			Bce S4 (From 1C, S3B)	NaCl	12.8731
3	1		N/A	0.122449	36081752	68175576	N/A	N/A	22.4243	17.1676			Bce S4 (From 1C, S3B)	NaF	37.825
3	2		N/A	0.793003	124823146	224606074	N/A	N/A	77.5757	59.3904
4	1		N/A	0.119534	100413152	143777704	N/A	N/A	55.7225	41.7276
4	2		N/A	0.790087	79789024	174065346	N/A	N/A	44.2775	33.1571
7	1		N/A	0.09621	74000864	126189980	N/A	N/A	35.9623	28.9491
7	2		N/A	0.772595	131772508	289623390	N/A	N/A	64.0377	51.5494
8	1		N/A	0.09621	148918742	214943988	N/A	N/A	82.1914	60.6027
8	2		N/A	0.774053	32266612	155403052	N/A	N/A	17.8086	13.1309
Rep3
Lane	Band No.	Band Label	Mol. Wt. (KDa)	Relative Front	Adj. Volume (Int)	Volume (Int)	Abs. Quant.	Rel. Quant.	Band %	Lane %
1	1		N/A	0.29124	135041532	232394916	N/A	N/A	69.238	44.8848
1	2		N/A	0.736064	59998116	184093152	N/A	N/A	30.762	19.942
2	1		N/A	0.288965	141837540	248368557	N/A	N/A	91.6433	58.684
2	2		N/A	0.731513	12933702	131783031	N/A	N/A	8.35666	5.35121
3	1		N/A	0.303754	22127322	58895013	N/A	N/A	14.4516	7.62252
3	2		N/A	0.787258	130985871	240546753	N/A	N/A	85.5484	45.1226
4	1		N/A	0.302617	66901872	123888738	N/A	N/A	44.1709	24.6361
4	2		N/A	0.782708	84559404	187830825	N/A	N/A	55.8291	31.1383
5	1		N/A	0.288965	39652797	160480572	N/A	N/A	47.474	22.3456
5	2		N/A	0.770193	43872489	173857749	N/A	N/A	52.526	24.7235
6	1		N/A	0.292378	29032611	101046600	N/A	N/A	83.3783	28.0152
6	2		N/A	0.771331	5787732	139323201	N/A	N/A	16.6217	5.58492

## Sheet: 3D, S5A-B
Name	Condition	Statistic	MELF	MELF - Blank Subtracted
Blank	NaCl	42.8	155.009	150.904
Blank	NaCl	40	144.868			m	b	r2
Blank	NaCl	42.2	152.836			3.6217	0	0.999054
sfGFP	NaCl	14034	50826.9	50676
sfGFP	NaCl	13527	48990.7	48839.8
sfGFP	NaCl	14651	53061.5	52910.6
Bce WT	NaCl	2363	8558.07	8407.17
Bce WT	NaCl	2472	8952.84	8801.93
Bce WT	NaCl	2687	9731.5	9580.6
Tpe WT	NaCl	12191	44152.1	44001.2
Tpe WT	NaCl	13855	50178.6	50027.7
Tpe WT	NaCl	13487	48845.8	48694.9
Blank	NaF	41.4	149.938	150.3
Blank	NaF	41.6	150.663
Blank	NaF	41.5	150.3
sfGFP	NaF	15249	55227.3	55077
sfGFP	NaF	15824	57309.8	57159.5
sfGFP	NaF	16073	58211.6	58061.3
Bce WT	NaF	4904	17760.8	17610.5
Bce WT	NaF	5111	18510.5	18360.2
Bce WT	NaF	5635	20408.3	20258
Tpe WT	NaF	15742	57012.8	56862.5
Tpe WT	NaF	19204	69551.1	69400.8
Tpe WT	NaF	20177	73075	72924.7
Tpe W1	NaCl	6160	22309.7	22158.8
Tpe W1	NaCl	3627	13135.9	12985
Tpe W1	NaCl	3941	14273.1	14122.2
Bce S1	NaCl	4607	16685.2	16534.3
Bce S1	NaCl	5338	19332.6	19181.7
Bce S1	NaCl	4652	16848.1	16697.2
Bce S1 + U41A	NaCl	3797	13751.6	13600.7
Bce S1 + U41A	NaCl	3932	14240.5	14089.6
Bce S1 + U41A	NaCl	3976	14399.9	14249
Tpe W1 + U44A	NaCl	14265	51663.5	51512.6
Tpe W1 + U44A	NaCl	14690	53202.7	53051.8
Tpe W1 + U44A	NaCl	13883	50280	50129.1
Tpe W1	NaF	7829	28354.3	28204
Tpe W1	NaF	7524	27249.7	27099.4
Tpe W1	NaF	8142	29487.9	29337.6
Bce S1	NaF	5792	20976.9	20826.6
Bce S1	NaF	6140	22237.2	22086.9
Bce S1	NaF	5799	21002.2	20851.9
Bce S1 + U41A	NaF	4151	15033.7	14883.4
Bce S1 + U41A	NaF	4299	15569.7	15419.4
Bce S1 + U41A	NaF	4368	15819.6	15669.3
Tpe W1 + U44A	NaF	18559	67215.1	67064.8
Tpe W1 + U44A	NaF	19486	70572.4	70422.1
Tpe W1 + U44A	NaF	17931	64940.7	64790.4
Tpe W1 - P1	NaCl	3217	11651	11500.1
Tpe W1 - P1	NaCl	3126	11321.4	11170.5
Tpe W1 - P1	NaCl	3122	11306.9	11156
Bce S1 -P1	NaCl	2232	8083.63	7932.73
Bce S1 -P1	NaCl	2381	8623.26	8472.36
Bce S1 -P1	NaCl	2328	8431.31	8280.41
Tpe W1 - P1	NaF	3739	13541.5	13391.2
Tpe W1 - P1	NaF	3834	13885.6	13735.3
Tpe W1 - P1	NaF	3874	14030.5	13880.2
Bce S1 -P1	NaF	2929	10608	10457.7
Bce S1 -P1	NaF	2942	10655	10504.7
Bce S1 -P1	NaF	2883	10441.4	10291.1
Blank	NaCl	39.2	141.971	145.954
Blank	NaCl	40.6	147.041
Blank	NaCl	41.1	148.852
sfGFP	NaCl	14651	53061.5	52915.5
sfGFP	NaCl	17110	61967.3	61821.3
sfGFP	NaCl	14850	53782.2	53636.3
Bce WT	NaCl	2311	8369.75	8223.79
Bce WT	NaCl	2315	8384.23	8238.28
Bce WT	NaCl	2320	8402.34	8256.39
Tpe WT	NaCl	12552	45459.6	45313.6
Tpe WT	NaCl	13556	49095.7	48949.8
Tpe WT	NaCl	13442	48682.9	48536.9
Blank	NaF	40.9	148.127	152.111
Blank	NaF	42.3	153.198
Blank	NaF	42.8	155.009
sfGFP	NaF	15632	56614.4	56462.3
sfGFP	NaF	18665	67599	67446.9
sfGFP	NaF	17080	61858.6	61706.5
Bce WT	NaF	5089	18430.8	18278.7
Bce WT	NaF	4929	17851.4	17699.2
Bce WT	NaF	4985	18054.2	17902.1
Tpe WT	NaF	18593	67338.2	67186.1
Tpe WT	NaF	19408	70289.9	70137.8
Tpe WT	NaF	19046	68978.9	68826.8
Tpe W1	NaCl	4091	14816.4	14670.4
Tpe W1	NaCl	4244	15370.5	15224.5
Tpe W1	NaCl	4140	14993.8	14847.9
Bce S1	NaCl	4808	17413.1	17267.2
Bce S1	NaCl	4743	17177.7	17031.8
Bce S1	NaCl	4637	16793.8	16647.9
Bce S1 + U41A	NaCl	3968	14370.9	14224.9
Bce S1 + U41A	NaCl	3611	13078	12932
Bce S1 + U41A	NaCl	3908	14153.6	14007.6
Tpe W1 + U44A	NaCl	13531	49005.2	48859.2
Tpe W1 + U44A	NaCl	13580	49182.7	49036.7
Tpe W1 + U44A	NaCl	15047	54495.7	54349.7
Tpe W1	NaF	8354	30255.7	30103.6
Tpe W1	NaF	9101	32961.1	32809
Tpe W1	NaF	8314	30110.8	29958.7
Bce S1	NaF	5280	19122.6	18970.5
Bce S1	NaF	5054	18304.1	18152
Bce S1	NaF	5834	21129	20976.9
Bce S1 + U41A	NaF	4111	14888.8	14736.7
Bce S1 + U41A	NaF	3793	13737.1	13585
Bce S1 + U41A	NaF	3696	13385.8	13233.7
Tpe W1 + U44A	NaF	21338	77279.8	77127.7
Tpe W1 + U44A	NaF	20828	75432.7	75280.6
Tpe W1 + U44A	NaF	20934	75816.6	75664.5
Tpe W1 - P1	NaCl	3595	13020	12874.1
Tpe W1 - P1	NaCl	3622	13117.8	12971.8
Tpe W1 - P1	NaCl	4096	14834.5	14688.5
Bce S1 -P1	NaCl	2745	9941.56	9795.61
Bce S1 -P1	NaCl	2762	10003.1	9857.18
Bce S1 -P1	NaCl	2856	10343.6	10197.6
Tpe W1 - P1	NaF	4072	14747.6	14595.4
Tpe W1 - P1	NaF	4286	15522.6	15372.3
Tpe W1 - P1	NaF	4563	16525.8	16375.5
Bce S1 -P1	NaF	3233	11709	11558.7
Bce S1 -P1	NaF	3214	11640.1	11489.8
Bce S1 -P1	NaF	3039	11006.3	10856
Blank	NaCl	37.1	134.365	138.711
Blank	NaCl	38.8	140.522
Blank	NaCl	39	141.246
sfGFP	NaCl	16968	61453	61314.3
sfGFP	NaCl	13843	50135.2	49996.5
sfGFP	NaCl	14077	50982.6	50843.9
Bce WT	NaCl	3399	12310.2	12171.4
Bce WT	NaCl	2529	9159.28	9020.56
Bce WT	NaCl	2117	7667.14	7528.42
Tpe WT	NaCl	11038	39976.3	39837.6
Tpe WT	NaCl	11109	40233.4	40094.7
Tpe WT	NaCl	11170	40454.4	40315.7
Blank	NaF	41.6	150.663	144.747
Blank	NaF	40.1	145.23
Blank	NaF	38.2	138.349
sfGFP	NaF	14400	52152.5	52007.7
sfGFP	NaF	16389	59356	59211.3
sfGFP	NaF	16002	57954.4	57809.7
Bce WT	NaF	7793	28223.9	28079.1
Bce WT	NaF	5480	19846.9	19702.2
Bce WT	NaF	4905	17764.4	17619.7
Tpe WT	NaF	16723	60565.7	60420.9
Tpe WT	NaF	14782	53535.9	53391.2
Tpe WT	NaF	13963	50569.8	50425
Tpe W1	NaCl	3776	13675.5	13536.8
Tpe W1	NaCl	3693	13374.9	13236.2
Tpe W1	NaCl	3543	12831.7	12693
Bce S1	NaCl	4163	15077.1	14938.4
Bce S1	NaCl	4132	14964.9	14826.1
Bce S1	NaCl	4146	15015.6	14876.9
Bce S1 + U41A	NaCl	3579	12962.1	12823.3
Bce S1 + U41A	NaCl	3477	12592.6	12453.9
Bce S1 + U41A	NaCl	3248	11763.3	11624.6
Tpe W1 + U44A	NaCl	14087	51018.9	50880.2
Tpe W1 + U44A	NaCl	13259	48020.1	47881.4
Tpe W1 + U44A	NaCl	14183	51366.5	51227.8
Tpe W1	NaF	7329	26543.4	26398.7
Tpe W1	NaF	7436	26930.9	26786.2
Tpe W1	NaF	6876	24902.8	24758.1
Bce S1	NaF	5481	19850.5	19705.8
Bce S1	NaF	5213	18879.9	18735.2
Bce S1	NaF	5310	19231.2	19086.5
Bce S1 + U41A	NaF	4082	14783.8	14639
Bce S1 + U41A	NaF	3922	14204.3	14059.6
Bce S1 + U41A	NaF	3928	14226	14081.3
Tpe W1 + U44A	NaF	19278	69819.1	69674.4
Tpe W1 + U44A	NaF	17443	63173.3	63028.5
Tpe W1 + U44A	NaF	18265	66150.3	66005.6
Tpe W1 - P1	NaCl	3605	13056.2	12917.5
Tpe W1 - P1	NaCl	3480	12603.5	12464.8
Tpe W1 - P1	NaCl	3416	12371.7	12233
Bce S1 -P1	NaCl	2458	8902.13	8763.42
Bce S1 -P1	NaCl	2412	8735.54	8596.83
Bce S1 -P1	NaCl	2565	9289.66	9150.95
Tpe W1 - P1	NaF	4083	14787.4	14642.6
Tpe W1 - P1	NaF	3926	14218.8	14074
Tpe W1 - P1	NaF	3884	14066.7	13921.9
Bce S1 -P1	NaF	3029	10970.1	10825.4
Bce S1 -P1	NaF	2896	10488.4	10343.7
Bce S1 -P1	NaF	3052	11053.4	10908.7

## Sheet: 3E
Rep1													Name	Condition	%AT	Average	StDev
Lane	Band No.	Band Label	Mol. Wt. (KDa)	Relative Front	Adj. Volume (Int)	Volume (Int)	Abs. Quant.	Rel. Quant.	Band %	Lane %			Tpe W1D2	NaCl	21.3659	19.8344	4.2573
1	1		N/A	0.163603	24039434	79357384	N/A	N/A	21.3659	16.8486			Tpe W1D2	NaF	52.9591	52.3035	4.6225
1	2		N/A	0.762868	88473832	169628126	N/A	N/A	78.6341	62.009			Tpe W1D3	NaCl	12.9402	13.2379	2.41083
2	1		N/A	0.163603	46712006	82913824	N/A	N/A	52.9591	31.4634			Tpe W1D3	NaF	37.3929	40.064	4.37926
2	2		N/A	0.768382	41491978	92299408	N/A	N/A	47.0409	27.9474			Tpe W1D4	NaCl	18.6192	19.7466	2.08
3	1		N/A	0.161765	14147262	40257548	N/A	N/A	12.9402	10.1452			Tpe W1D4	NaF	37.586	39.7187	3.25555
3	2		N/A	0.75	95180694	161940662	N/A	N/A	87.0598	68.2552			Tpe D2	NaCl	75.052	75.2364	1.51372
4	1		N/A	0.154412	39540742	75861998	N/A	N/A	37.3929	25.8678			Tpe D2	NaF	80.3746	80.3556	0.213131
4	2		N/A	0.733456	66203362	125369850	N/A	N/A	62.6071	43.3106			Tpe D3	NaCl	55.0162	53.4401	1.41736
5	1		N/A	0.158088	25097288	56578902	N/A	N/A	18.6192	14.7662			Tpe D3	NaF	58.6026	58.1021	1.23945
5	2		N/A	0.731618	109695348	173395852	N/A	N/A	81.3808	64.5401			Tpe D4	NaCl	15.7293	19.0415	4.04234
6	1		N/A	0.152574	46954620	83649320	N/A	N/A	37.586	27.2446			Tpe D4	NaF	13.2168	18.7896	5.75231
6	2		N/A	0.729779	77971298	131344776	N/A	N/A	62.414	45.2414			Tpe W1D2	NaCl	15.0232
7	1		N/A	0.148897	71273870	116670456	N/A	N/A	75.052	41.7399			Tpe W1D2	NaF	47.3883
7	2		N/A	0.722426	23692156	103076418	N/A	N/A	24.948	13.8748			Tpe W1D3	NaCl	10.9898
8	1		N/A	0.150735	57680544	98936672	N/A	N/A	80.3746	43.6955			Tpe W1D3	NaF	37.6811
8	2		N/A	0.722426	14084072	72494060	N/A	N/A	19.6254	10.6693			Tpe W1D4	NaCl	18.4736
9	1		N/A	0.15625	50575674	86995008	N/A	N/A	55.0162	31.3993			Tpe W1D4	NaF	38.1042
9	2		N/A	0.724265	41352960	103923342	N/A	N/A	44.9838	25.6735			Tpe D2	NaCl	73.8234
10	1		N/A	0.150735	53111996	93650428	N/A	N/A	58.6026	32.8335			Tpe D2	NaF	80.5586
10	2		N/A	0.716912	37518840	83482000	N/A	N/A	41.3974	23.1939			Tpe D3	NaCl	52.2702
11	1		N/A	0.15625	10432402	34797576	N/A	N/A	15.7293	11.5996			Tpe D3	NaF	56.6907
11	2		N/A	0.720588	55892178	106359806	N/A	N/A	84.2707	62.1454			Tpe D4	NaCl	17.8493
12	1		N/A	0.137868	9248346	38270712	N/A	N/A	13.2168	9.44165			Tpe D4	NaF	18.4462
12	2		N/A	0.689338	60725946	117398654	N/A	N/A	86.7832	61.9952			Tpe W1D2	NaCl	23.1141
													Tpe W1D2	NaF	56.5633
Rep2													Tpe W1D3	NaCl	15.7838
Lane	Band No.	Band Label	Mol. Wt. (KDa)	Relative Front	Adj. Volume (Int)	Volume (Int)	Abs. Quant.	Rel. Quant.	Band %	Lane %			Tpe W1D3	NaF	45.118
1	1		N/A	0.109914	10639800	34221960	N/A	N/A	15.0232	10.8741			Tpe W1D4	NaCl	22.1469
1	2		N/A	0.793103	60182460	121991940	N/A	N/A	84.9768	61.5078			Tpe W1D4	NaF	43.4659
2	1		N/A	0.112069	26312400	57903120	N/A	N/A	47.3883	30.2259			Tpe D2	NaCl	76.8339
2	2		N/A	0.795259	29212740	96487740	N/A	N/A	52.6117	33.5576			Tpe D2	NaF	80.1336
3	1		N/A	0.109914	7311600	36538020	N/A	N/A	10.9898	8.52173			Tpe D3	NaCl	53.0339
3	2		N/A	0.784483	59219280	119230560	N/A	N/A	89.0102	69.0205			Tpe D3	NaF	59.0131
4	1		N/A	0.109914	32750460	64011060	N/A	N/A	37.6811	26.6252			Tpe D4	NaCl	23.5459
4	2		N/A	0.782328	54164340	121346100	N/A	N/A	62.3189	44.034			Tpe D4	NaF	24.706
5	1		N/A	0.109914	19775340	47780280	N/A	N/A	18.4736	15.5248
5	2		N/A	0.778017	87271020	147525300	N/A	N/A	81.5264	68.5128
6	1		N/A	0.107759	44212860	80583660	N/A	N/A	38.1042	31.1872
6	2		N/A	0.771552	71818740	138029760	N/A	N/A	61.8958	50.6601
7	1		N/A	0.105603	52603920	87917400	N/A	N/A	73.8234	43.6292
7	2		N/A	0.765086	18652500	85355100	N/A	N/A	26.1766	15.4702
8	1		N/A	0.103448	62769960	101814300	N/A	N/A	80.5586	44.8552
8	2		N/A	0.767241	15148440	70043400	N/A	N/A	19.4414	10.825
9	1		N/A	0.099138	41939100	74559960	N/A	N/A	52.2702	31.5816
9	2		N/A	0.769397	38296080	100261080	N/A	N/A	47.7298	28.8383
10	1		N/A	0.099138	48431160	86355180	N/A	N/A	56.6907	31.355
10	2		N/A	0.767241	36999360	93351600	N/A	N/A	43.3093	23.9539
11	1		N/A	0.099138	22796100	54670320	N/A	N/A	17.8493	15.272
11	2		N/A	0.765086	104917860	179173980	N/A	N/A	82.1507	70.2884
12	1		N/A	0.081897	22748940	60555420	N/A	N/A	18.4462	15.2606
12	2		N/A	0.737069	100577160	172077660	N/A	N/A	81.5538	67.4697
Rep3
Lane	Band No.	Band Label	Mol. Wt. (KDa)	Relative Front	Adj. Volume (Int)	Volume (Int)	Abs. Quant.	Rel. Quant.	Band %	Lane %
1	1		N/A	0.344725	25794216	60658080	N/A	N/A	23.1141	11.9416
1	2		N/A	0.794948	85800792	155503824	N/A	N/A	76.8859	39.7222
2	1		N/A	0.344725	65476824	108093048	N/A	N/A	56.5633	26.1295
2	2		N/A	0.79049	50281728	138349176	N/A	N/A	43.4367	20.0657
3	1		N/A	0.346211	17094000	47450424	N/A	N/A	15.7838	7.91899
3	2		N/A	0.784547	91207032	167012832	N/A	N/A	84.2162	42.2527
4	1		N/A	0.346211	52707480	94314024	N/A	N/A	45.118	21.2703
4	2		N/A	0.786033	64114008	133936824	N/A	N/A	54.882	25.8735
5	1		N/A	0.350669	29933232	67407312	N/A	N/A	22.1469	13.5975
5	2		N/A	0.786033	105224616	180973968	N/A	N/A	77.8531	47.7995
6	1		N/A	0.349183	58537920	101628744	N/A	N/A	43.4659	26.0812
6	2		N/A	0.781575	76137432	137444664	N/A	N/A	56.5341	33.9226
7	1		N/A	0.346211	63900144	105140784	N/A	N/A	76.8339	34.3619
7	2		N/A	0.775631	19266408	78004584	N/A	N/A	23.1661	10.3604
8	1		N/A	0.346211	54596136	94157112	N/A	N/A	80.1336	27.2236
8	2		N/A	0.777117	13535256	72249912	N/A	N/A	19.8664	6.74917
9	1		N/A	0.350669	52626000	91943040	N/A	N/A	53.0339	22.0528
9	2		N/A	0.781575	46604880	106201536	N/A	N/A	46.9661	19.5296
10	1		N/A	0.350669	53018784	90680688	N/A	N/A	59.0131	22.5923
10	2		N/A	0.783061	36823584	81915456	N/A	N/A	40.9869	15.6912
11	1		N/A	0.346211	34041168	71272656	N/A	N/A	23.5459	13.9822
11	2		N/A	0.781575	110532744	179854752	N/A	N/A	76.4541	45.4005
12	1		N/A	0.340267	35753088	74606112	N/A	N/A	24.706	16.1576
12	2		N/A	0.777117	108961104	179559240	N/A	N/A	75.294	49.2418

## Sheet: 3F, S5C-H
Name	Condition	Statistic	MELF	MELF - Blank Subtracted
Blank	NaCl	39.5	143.057	145.472
Blank	NaCl	40.2	145.592			m	b	r2
Blank	NaCl	40.8	147.765			3.6217	0	0.999054
sfGFP	NaCl	15059	54539.2	54393.7
sfGFP	NaCl	14251	51612.8	51467.4
sfGFP	NaCl	14952	54151.6	54006.2
Tpe WT	NaCl	11998	43453.1	43307.7
Tpe WT	NaCl	11449	41464.8	41319.4
Tpe WT	NaCl	11427	41385.1	41239.7
Tpe W4	NaCl	3753	13592.2	13446.8
Tpe W4	NaCl	3733	13519.8	13374.3
Tpe W4	NaCl	3671	13295.3	13149.8
Blank	NaF	38.8	140.522	142.453
Blank	NaF	39.6	143.419
Blank	NaF	39.6	143.419
sfGFP	NaF	16756	60685.2	60542.7
sfGFP	NaF	16117	58370.9	58228.5
sfGFP	NaF	15997	57936.3	57793.9
Tpe WT	NaF	18659	67577.3	67434.8
Tpe WT	NaF	16859	61058.2	60915.8
Tpe WT	NaF	16621	60196.2	60053.8
Tpe W4	NaF	4373	15837.7	15695.2
Tpe W4	NaF	4272	15471.9	15329.4
Tpe W4	NaF	4102	14856.2	14713.8
Tpe W14	NaCl	3487	12628.9	12483.4
Tpe W14	NaCl	3932	14240.5	14095
Tpe W14	NaCl	3622	13117.8	12972.3
Tpe W4 + U44A	NaCl	23632	85588	85442.5
Tpe W4 + U44A	NaCl	22306	80785.6	80640.1
Tpe W4 + U44A	NaCl	22966	83175.9	83030.5
Tpe W14 + U44A	NaCl	25262	91491.3	91345.9
Tpe W14 + U44A	NaCl	26762	96923.9	96778.4
Tpe W14 + U44A	NaCl	22076	79952.6	79807.1
Tpe W4 - P1	NaCl	8121	29411.8	29266.3
Tpe W4 - P1	NaCl	7483	27101.2	26955.7
Tpe W4 - P1	NaCl	8166	29574.8	29429.3
Tpe W14	NaF	5739	20784.9	20642.5
Tpe W14	NaF	6252	22642.9	22500.4
Tpe W14	NaF	6329	22921.7	22779.3
Tpe W4 + U44A	NaF	29984	108593	108451
Tpe W4 + U44A	NaF	29176	105667	105524
Tpe W4 + U44A	NaF	29411	106518	106375
Tpe W14 + U44A	NaF	32784	118734	118591
Tpe W14 + U44A	NaF	33829	122518	122376
Tpe W14 + U44A	NaF	33954	122971	122829
Tpe W4 - P1	NaF	10575	38299.5	38157
Tpe W4 - P1	NaF	10024	36303.9	36161.5
Tpe W4 - P1	NaF	11135	40327.6	40185.2
Tpe W12	NaCl	5058	18318.6	18173.1
Tpe W12	NaCl	4944	17905.7	17760.2
Tpe W12	NaCl	4852	17572.5	17427
Tpe W2	NaCl	16853	61036.5	60891
Tpe W2	NaCl	17387	62970.5	62825
Tpe W2	NaCl	17000	61568.9	61423.4
Tpe W12 + U44A	NaCl	17348	62829.2	62683.8
Tpe W12 + U44A	NaCl	17495	63361.6	63216.1
Tpe W12 + U44A	NaCl	16834	60967.7	60822.2
Tpe W2 + U44A	NaCl	36294	131446	131300
Tpe W2 + U44A	NaCl	35493	128545	128399
Tpe W2 + U44A	NaCl	35395	128190	128045
Tpe W12	NaF	9708	35159.4	35017
Tpe W12	NaF	9523	34489.4	34347
Tpe W12	NaF	9223	33402.9	33260.5
Tpe W2	NaF	26380	95540.4	95398
Tpe W2	NaF	28858	104515	104373
Tpe W2	NaF	27186	98459.5	98317
Tpe W12 + U44A	NaF	23086	83610.5	83468.1
Tpe W12 + U44A	NaF	27897	101035	100892
Tpe W12 + U44A	NaF	22426	81220.2	81077.8
Tpe W2 + U44A	NaF	59243	214560	214418
Tpe W2 + U44A	NaF	55239	200059	199917
Tpe W2 + U44A	NaF	54242	196448	196306
Tpe W12 -P1	NaCl	4843	17539.9	17394.4
Tpe W12 -P1	NaCl	4636	16790.2	16644.7
Tpe W12 -P1	NaCl	3905	14142.7	13997.3
Tpe W3	NaCl	11352	41113.5	40968
Tpe W3	NaCl	11198	40555.8	40410.3
Tpe W3	NaCl	11106	40222.6	40077.1
Tpe W13	NaCl	3874	14030.5	13885
Tpe W13	NaCl	3901	14128.2	13982.8
Tpe W13	NaCl	3658	13248.2	13102.7
Tpe W3 + U44A	NaCl	32460	117560	117415
Tpe W3 + U44A	NaCl	34716	125731	125585
Tpe W3 + U44A	NaCl	34026	123232	123086
Tpe W12 -P1	NaF	6536	23671.4	23529
Tpe W12 -P1	NaF	6079	22016.3	21873.9
Tpe W12 -P1	NaF	6017	21791.8	21649.3
Tpe W3	NaF	16715	60536.7	60394.2
Tpe W3	NaF	15696	56846.2	56703.7
Tpe W3	NaF	15353	55603.9	55461.5
Tpe W13	NaF	6239	22595.8	22453.3
Tpe W13	NaF	6718	24330.6	24188.1
Tpe W13	NaF	6122	22172	22029.6
Tpe W3 + U44A	NaF	48741	176525	176383
Tpe W3 + U44A	NaF	52664	190733	190591
Tpe W3 + U44A	NaF	51635	187006	186864
Tpe W13 + U44A	NaCl	18026	65284.7	65139.3
Tpe W13 + U44A	NaCl	17753	64296	64150.5
Tpe W13 + U44A	NaCl	17144	62090.4	61944.9
Tpe W3 - P1	NaCl	7392	26771.6	26626.1
Tpe W3 - P1	NaCl	7059	25565.6	25420.1
Tpe W3 - P1	NaCl	7232	26192.1	26046.7
Tpe WT + U44A	NaCl	28841	104453	104308
Tpe WT + U44A	NaCl	28382	102791	102646
Tpe WT + U44A	NaCl	26672	96597.9	96452.5
Tpe - P1	NaCl	2937	10636.9	10491.5
Tpe - P1	NaCl	2867	10383.4	10237.9
Tpe - P1	NaCl	3015	10919.4	10773.9
Tpe W13 + U44A	NaF	30109	109046	108903
Tpe W13 + U44A	NaF	29131	105504	105361
Tpe W13 + U44A	NaF	29204	105768	105626
Tpe W3 - P1	NaF	10642	38542.1	38399.7
Tpe W3 - P1	NaF	10252	37129.7	36987.2
Tpe W3 - P1	NaF	10423	37749	37606.5
Tpe WT + U44A	NaF	53330	193145	193003
Tpe WT + U44A	NaF	52888	191544	191402
Tpe WT + U44A	NaF	48464	175522	175380
Tpe - P1	NaF	3589	12998.3	12855.8
Tpe - P1	NaF	3774	13668.3	13525.8
Tpe - P1	NaF	3779	13686.4	13543.9
Blank	NaCl	37.3	135.089	138.59
Blank	NaCl	38.3	138.711
Blank	NaCl	39.2	141.971
sfGFP	NaCl	13100	47444.2	47305.7
sfGFP	NaCl	13912	50385.1	50246.5
sfGFP	NaCl	13266	48045.5	47906.9
Tpe WT	NaCl	15339	55553.2	55414.6
Tpe WT	NaCl	12066	43699.4	43560.8
Tpe WT	NaCl	11547	41819.8	41681.2
Tpe W4	NaCl	3885	14070.3	13931.7
Tpe W4	NaCl	3935	14251.4	14112.8
Tpe W4	NaCl	4019	14555.6	14417
Blank	NaF	36.7	132.916	137.504
Blank	NaF	39	141.246
Blank	NaF	38.2	138.349
sfGFP	NaF	16222	58751.2	58613.7
sfGFP	NaF	16633	60239.7	60102.2
sfGFP	NaF	14848	53775	53637.5
Tpe WT	NaF	24891	90147.7	90010.2
Tpe WT	NaF	18298	66269.8	66132.3
Tpe WT	NaF	18112	65596.2	65458.7
Tpe W4	NaF	4867	17626.8	17489.3
Tpe W4	NaF	4761	17242.9	17105.4
Tpe W4	NaF	4895	17728.2	17590.7
Tpe W14	NaCl	3666	13277.1	13138.6
Tpe W14	NaCl	3378	12234.1	12095.5
Tpe W14	NaCl	3791	13729.9	13591.3
Tpe W4 + U44A	NaCl	22677	82129.3	81990.7
Tpe W4 + U44A	NaCl	24216	87703	87564.5
Tpe W4 + U44A	NaCl	22238	80539.3	80400.7
Tpe W14 + U44A	NaCl	24771	89713.1	89574.5
Tpe W14 + U44A	NaCl	23381	84678.9	84540.3
Tpe W14 + U44A	NaCl	25444	92150.5	92011.9
Tpe W4 - P1	NaCl	8833	31990.5	31851.9
Tpe W4 - P1	NaCl	9865	35728.1	35589.5
Tpe W4 - P1	NaCl	8623	31229.9	31091.3
Tpe W14	NaF	6906	25011.4	24873.9
Tpe W14	NaF	6073	21994.6	21857.1
Tpe W14	NaF	6668	24149.5	24012
Tpe W4 + U44A	NaF	25987	94117.1	93979.6
Tpe W4 + U44A	NaF	27635	100086	99948.1
Tpe W4 + U44A	NaF	29501	106844	106706
Tpe W14 + U44A	NaF	32543	117861	117723
Tpe W14 + U44A	NaF	35607	128958	128820
Tpe W14 + U44A	NaF	35289	127806	127669
Tpe W4 - P1	NaF	12071	43717.5	43580
Tpe W4 - P1	NaF	12674	45901.4	45763.9
Tpe W4 - P1	NaF	11795	42717.9	42580.4
Tpe W12	NaCl	4452	16123.8	15985.2
Tpe W12	NaCl	4603	16670.7	16532.1
Tpe W12	NaCl	4724	17108.9	16970.3
Tpe W2	NaCl	15487	56089.2	55950.7
Tpe W2	NaCl	15833	57342.4	57203.8
Tpe W2	NaCl	15621	56574.6	56436
Tpe W12 + U44A	NaCl	16841	60993	60854.4
Tpe W12 + U44A	NaCl	17620	63814.3	63675.7
Tpe W12 + U44A	NaCl	16863	61072.7	60934.1
Tpe W2 + U44A	NaCl	39657	143626	143487
Tpe W2 + U44A	NaCl	39767	144024	143885
Tpe W2 + U44A	NaCl	39089	141569	141430
Tpe W12	NaF	8798	31863.7	31726.2
Tpe W12	NaF	9076	32870.5	32733
Tpe W12	NaF	9093	32932.1	32794.6
Tpe W2	NaF	25228	91368.2	91230.7
Tpe W2	NaF	26667	96579.8	96442.3
Tpe W2	NaF	25747	93247.9	93110.4
Tpe W12 + U44A	NaF	24236	87775.5	87638
Tpe W12 + U44A	NaF	25912	93845.4	93707.9
Tpe W12 + U44A	NaF	22398	81118.8	80981.3
Tpe W2 + U44A	NaF	65465	237094	236957
Tpe W2 + U44A	NaF	66079	239318	239181
Tpe W2 + U44A	NaF	64886	234998	234860
Tpe W12 -P1	NaCl	4714	17072.7	16934.1
Tpe W12 -P1	NaCl	4771	17279.1	17140.5
Tpe W12 -P1	NaCl	4575	16569.3	16430.7
Tpe W3	NaCl	10520	38100.3	37961.7
Tpe W3	NaCl	10296	37289	37150.4
Tpe W3	NaCl	10574	38295.8	38157.2
Tpe W13	NaCl	4008	14515.8	14377.2
Tpe W13	NaCl	4056	14689.6	14551
Tpe W13	NaCl	4125	14939.5	14800.9
Tpe W3 + U44A	NaCl	36338	131605	131467
Tpe W3 + U44A	NaCl	36682	132851	132713
Tpe W3 + U44A	NaCl	35499	128567	128428
Tpe W12 -P1	NaF	6389	23139	23001.5
Tpe W12 -P1	NaF	6396	23164.4	23026.9
Tpe W12 -P1	NaF	6520	23613.5	23476
Tpe W3	NaF	17649	63919.4	63781.9
Tpe W3	NaF	16749	60659.8	60522.3
Tpe W3	NaF	17814	64516.9	64379.4
Tpe W13	NaF	6826	24721.7	24584.2
Tpe W13	NaF	6983	25290.3	25152.8
Tpe W13	NaF	6753	24457.3	24319.8
Tpe W3 + U44A	NaF	54812	198513	198375
Tpe W3 + U44A	NaF	56047	202985	202848
Tpe W3 + U44A	NaF	55808	202120	201982
Tpe W13 + U44A	NaCl	15979	57871.1	57732.5
Tpe W13 + U44A	NaCl	17348	62829.2	62690.6
Tpe W13 + U44A	NaCl	16205	58689.6	58551
Tpe W3 - P1	NaCl	6837	24761.6	24623
Tpe W3 - P1	NaCl	7759	28100.8	27962.2
Tpe W3 - P1	NaCl	7125	25804.6	25666
Tpe WT + U44A	NaCl	27349	99049.8	98911.2
Tpe WT + U44A	NaCl	27736	100451	100313
Tpe WT + U44A	NaCl	28318	102559	102421
Tpe - P1	NaCl	3091	11194.7	11056.1
Tpe - P1	NaCl	3052	11053.4	10914.8
Tpe - P1	NaCl	3108	11256.2	11117.6
Tpe W13 + U44A	NaF	27021	97861.9	97724.4
Tpe W13 + U44A	NaF	27948	101219	101082
Tpe W13 + U44A	NaF	26385	95558.5	95421
Tpe W3 - P1	NaF	10304	37318	37180.5
Tpe W3 - P1	NaF	12022	43540.1	43402.6
Tpe W3 - P1	NaF	10620	38462.4	38324.9
Tpe WT + U44A	NaF	48899	177097	176960
Tpe WT + U44A	NaF	50269	182059	181922
Tpe WT + U44A	NaF	51531	186630	186492
Tpe - P1	NaF	3842	13914.6	13777.1
Tpe - P1	NaF	3782	13697.3	13559.8
Tpe - P1	NaF	3794	13740.7	13603.2
Blank	NaCl	34.1	123.5	125.431
Blank	NaCl	34.9	126.397
Blank	NaCl	34.9	126.397
sfGFP	NaCl	13253	47998.4	47872.9
sfGFP	NaCl	13228	47907.8	47782.4
sfGFP	NaCl	12915	46774.2	46648.8
Tpe WT	NaCl	10879	39400.5	39275
Tpe WT	NaCl	10498	38020.6	37895.2
Tpe WT	NaCl	12253	44376.7	44251.2
Tpe W4	NaCl	3645	13201.1	13075.7
Tpe W4	NaCl	3608	13067.1	12941.7
Tpe W4	NaCl	3413	12360.9	12235.4
Blank	NaF	37.2	134.727	136.055
Blank	NaF	37.8	136.9
Blank	NaF	37.7	136.538
sfGFP	NaF	15869	57472.7	57336.7
sfGFP	NaF	16258	58881.6	58745.5
sfGFP	NaF	15315	55466.3	55330.3
Tpe WT	NaF	17191	62260.6	62124.6
Tpe WT	NaF	16634	60243.3	60107.3
Tpe WT	NaF	19663	71213.5	71077.4
Tpe W4	NaF	4472	16196.2	16060.2
Tpe W4	NaF	4505	16315.8	16179.7
Tpe W4	NaF	4096	14834.5	14698.4
Tpe W14	NaCl	3257	11795.9	11670.4
Tpe W14	NaCl	3480	12603.5	12478.1
Tpe W14	NaCl	3358	12161.7	12036.2
Tpe W4 + U44A	NaCl	20619	74675.8	74550.4
Tpe W4 + U44A	NaCl	22855	82773.9	82648.5
Tpe W4 + U44A	NaCl	20058	72644	72518.6
Tpe W14 + U44A	NaCl	24938	90317.9	90192.5
Tpe W14 + U44A	NaCl	22652	82038.7	81913.3
Tpe W14 + U44A	NaCl	22523	81571.5	81446.1
Tpe W4 - P1	NaCl	7465	27036	26910.5
Tpe W4 - P1	NaCl	7652	27713.2	27587.8
Tpe W4 - P1	NaCl	7239	26217.5	26092
Tpe W14	NaF	5873	21270.2	21134.2
Tpe W14	NaF	6170	22345.9	22209.8
Tpe W14	NaF	5902	21375.3	21239.2
Tpe W4 + U44A	NaF	29969	108539	108403
Tpe W4 + U44A	NaF	32510	117741	117605
Tpe W4 + U44A	NaF	28646	103747	103611
Tpe W14 + U44A	NaF	36722	132996	132860
Tpe W14 + U44A	NaF	34200	123862	123726
Tpe W14 + U44A	NaF	31909	115565	115429
Tpe W4 - P1	NaF	10351	37488.2	37352.1
Tpe W4 - P1	NaF	10834	39237.5	39101.4
Tpe W4 - P1	NaF	10120	36651.6	36515.5
Tpe W12	NaCl	4127	14946.7	14821.3
Tpe W12	NaCl	4229	15316.2	15190.7
Tpe W12	NaCl	4192	15182.2	15056.7
Tpe W2	NaCl	14151	51250.7	51125.2
Tpe W2	NaCl	15528	56237.7	56112.3
Tpe W2	NaCl	15153	54879.6	54754.2
Tpe W12 + U44A	NaCl	16538	59895.6	59770.2
Tpe W12 + U44A	NaCl	15697	56849.8	56724.4
Tpe W12 + U44A	NaCl	14992	54296.5	54171.1
Tpe W2 + U44A	NaCl	35587	128885	128760
Tpe W2 + U44A	NaCl	36307	131493	131368
Tpe W2 + U44A	NaCl	33293	120577	120452
Tpe W12	NaF	8571	31041.6	30905.5
Tpe W12	NaF	8619	31215.4	31079.4
Tpe W12	NaF	8237	29831.9	29695.9
Tpe W2	NaF	25861	93660.7	93524.7
Tpe W2	NaF	26420	95685.3	95549.2
Tpe W2	NaF	25626	92809.6	92673.6
Tpe W12 + U44A	NaF	23702	85841.5	85705.4
Tpe W12 + U44A	NaF	22495	81470.1	81334.1
Tpe W12 + U44A	NaF	21314	77192.9	77056.8
Tpe W2 + U44A	NaF	61266	221887	221751
Tpe W2 + U44A	NaF	62304	225646	225510
Tpe W2 + U44A	NaF	56184	203482	203345
Tpe W12 -P1	NaCl	4390	15899.3	15773.8
Tpe W12 -P1	NaCl	4432	16051.4	15925.9
Tpe W12 -P1	NaCl	4235	15337.9	15212.5
Tpe W3	NaCl	10045	36380	36254.5
Tpe W3	NaCl	10109	36611.7	36486.3
Tpe W3	NaCl	10056	36419.8	36294.4
Tpe W13	NaCl	3620	13110.5	12985.1
Tpe W13	NaCl	3630	13146.8	13021.3
Tpe W13	NaCl	3660	13255.4	13130
Tpe W3 + U44A	NaCl	31422	113801	113676
Tpe W3 + U44A	NaCl	30197	109364	109239
Tpe W3 + U44A	NaCl	30485	110407	110282
Tpe W12 -P1	NaF	5733	20763.2	20627.1
Tpe W12 -P1	NaF	5831	21118.1	20982.1
Tpe W12 -P1	NaF	5696	20629.2	20493.1
Tpe W3	NaF	14983	54263.9	54127.9
Tpe W3	NaF	14866	53840.2	53704.1
Tpe W3	NaF	14739	53380.2	53244.2
Tpe W13	NaF	6091	22059.8	21923.7
Tpe W13	NaF	6276	22729.8	22593.7
Tpe W13	NaF	6321	22892.8	22756.7
Tpe W3 + U44A	NaF	48434	175413	175277
Tpe W3 + U44A	NaF	45468	164671	164535
Tpe W3 + U44A	NaF	45974	166504	166368
Tpe W13 + U44A	NaCl	20287	73473.4	73348
Tpe W13 + U44A	NaCl	18855	68287.1	68161.7
Tpe W13 + U44A	NaCl	19965	72307.2	72181.8
Tpe W3 - P1	NaCl	9076	32870.5	32745.1
Tpe W3 - P1	NaCl	8105	29353.9	29228.4
Tpe W3 - P1	NaCl	8125	29426.3	29300.9
Tpe WT + U44A	NaCl	27926	101140	101014
Tpe WT + U44A	NaCl	30826	111642	111517
Tpe WT + U44A	NaCl	28901	104671	104545
Tpe - P1	NaCl	3377	12230.5	12105
Tpe - P1	NaCl	3313	11998.7	11873.3
Tpe - P1	NaCl	3440	12458.6	12333.2
Tpe W13 + U44A	NaF	28988	104986	104850
Tpe W13 + U44A	NaF	27166	98387.1	98251
Tpe W13 + U44A	NaF	29227	105851	105715
Tpe W3 - P1	NaF	12510	45307.4	45171.4
Tpe W3 - P1	NaF	11864	42967.8	42831.8
Tpe W3 - P1	NaF	11261	40783.9	40647.9
Tpe WT + U44A	NaF	50648	183432	183296
Tpe WT + U44A	NaF	52215	189107	188971
Tpe WT + U44A	NaF	49362	178774	178638
Tpe - P1	NaF	3927	14222.4	14086.4
Tpe - P1	NaF	3788	13719	13582.9
Tpe - P1	NaF	3890	14088.4	13952.4

## Sheet: 3H, S5I
Name	Condition	Statistic	MELF	MELF Average - Blank
B. ce S4	NaCl	6342	22968.8	22833.1
B. ce S4	NaCl	6557	23747.5	23611.8
B. ce S4	NaCl	7585	27470.6	27334.9
B. ce S4 U41A	NaCl	6727	24363.2	24227.5
B. ce S4 U41A	NaCl	6434	23302	23166.3
B. ce S4 U41A	NaCl	5722	20723.4	20587.7
B. ce S4	NaF	16512	59801.5	59663.7
B. ce S4	NaF	18950	68631.2	68493.4
B. ce S4	NaF	21855	79152.2	79014.5
B. ce S4 U41A	NaF	6661	24124.1	23986.4
B. ce S4 U41A	NaF	6540	23685.9	23548.2
B. ce S4 U41A	NaF	6088	22048.9	21911.2
B. ce S4 -P1	NaCl	754	2730.76	2595.07
B. ce S4 -P1	NaCl	900	3259.53	3123.84
B. ce S4 -P1	NaCl	764	2766.98	2631.28
Empty	NaCl	37.3	135.089	135.693
Empty	NaCl	37.6	136.176
Empty	NaCl	37.5	135.814
sfGFP	NaCl	14789	53561.3	53425.6
sfGFP	NaCl	14465	52387.9	52252.2
sfGFP	NaCl	15211	55089.7	54954
B.ce WT	NaCl	2112	7649.03	7513.33
B.ce WT	NaCl	2235	8094.5	7958.8
B.ce WT	NaCl	2463	8920.24	8784.55
B. ce S4 -P1	NaF	780	2824.92	2687.18
B. ce S4 -P1	NaF	963	3487.7	3349.95
B. ce S4 -P1	NaF	815	2951.68	2813.94
Empty	NaF	37.7	136.538	137.745
Empty	NaF	37.3	135.089
Empty	NaF	39.1	141.608
sfGFP	NaF	16718	60547.6	60409.8
sfGFP	NaF	17401	63021.2	62883.4
sfGFP	NaF	19237	69670.6	69532.9
B.ce WT	NaF	5238	18970.5	18832.7
B.ce WT	NaF	5669	20531.4	20393.7
B.ce WT	NaF	6280	22744.3	22606.5
B. ce S4	NaCl	5297	19184.1	19059.9
B. ce S4	NaCl	4993	18083.1	17958.9
B. ce S4	NaCl	4879	17670.3	17546
B. ce S4 U41A	NaCl	4687	16974.9	16850.7
B. ce S4 U41A	NaCl	4433	16055	15930.8
B. ce S4 U41A	NaCl	4590	16623.6	16499.4
B. ce S4	NaF	17443	63173.3	63031.6
B. ce S4	NaF	16576	60033.3	59891.5
B. ce S4	NaF	16067	58189.8	58048.1
B. ce S4 U41A	NaF	5163	18698.8	18557.1
B. ce S4 U41A	NaF	4917	17807.9	17666.2
B. ce S4 U41A	NaF	4894	17724.6	17582.9
B. ce S4 -P1	NaCl	735	2661.95	2537.72
B. ce S4 -P1	NaCl	722	2614.87	2490.64
B. ce S4 -P1	NaCl	731	2647.46	2523.24
Empty	NaCl	33.4	120.965	124.224
Empty	NaCl	37.2	134.727
Empty	NaCl	32.3	116.981
sfGFP	NaCl	13246	47973	47848.8
sfGFP	NaCl	12776	46270.8	46146.6
sfGFP	NaCl	13541	49041.4	48917.2
B.ce WT	NaCl	1692	6127.91	6003.69
B.ce WT	NaCl	1501	5436.17	5311.95
B.ce WT	NaCl	1453	5262.33	5138.1
B. ce S4 -P1	NaF	798	2890.12	2748.39
B. ce S4 -P1	NaF	807	2922.71	2780.98
B. ce S4 -P1	NaF	807	2922.71	2780.98
Empty	NaF	37.9	137.262	141.729
Empty	NaF	41.5	150.3
Empty	NaF	38	137.625
sfGFP	NaF	16428	59497.3	59355.5
sfGFP	NaF	16147	58479.6	58337.8
sfGFP	NaF	17170	62184.6	62042.8
B.ce WT	NaF	4675	16931.4	16789.7
B.ce WT	NaF	4255	15410.3	15268.6
B.ce WT	NaF	4192	15182.2	15040.4
B. ce S4	NaCl	5435	19683.9	19564.4
B. ce S4	NaCl	5202	18840.1	18720.6
B. ce S4	NaCl	5259	19046.5	18927
B. ce S4 U41A	NaCl	4978	18028.8	17909.3
B. ce S4 U41A	NaCl	4650	16840.9	16721.4
B. ce S4 U41A	NaCl	5086	18420	18300.4
B. ce S4	NaF	16237	58805.5	58674
B. ce S4	NaF	15736	56991	56859.6
B. ce S4	NaF	15859	57436.5	57305
B. ce S4 U41A	NaF	5187	18785.7	18654.3
B. ce S4 U41A	NaF	4763	17250.1	17118.7
B. ce S4 U41A	NaF	5056	18311.3	18179.8
B. ce S4 -P1	NaCl	553	2002.8	1883.28
B. ce S4 -P1	NaCl	545	1973.83	1854.31
B. ce S4 -P1	NaCl	599	2169.4	2049.88
Empty	NaCl	33.1	119.878	119.516
Empty	NaCl	32.7	118.43
Empty	NaCl	33.2	120.24
sfGFP	NaCl	11789	42696.2	42576.7
sfGFP	NaCl	11709	42406.5	42287
sfGFP	NaCl	12528	45372.6	45253.1
B.ce WT	NaCl	1708	6185.86	6066.34
B.ce WT	NaCl	1426	5164.54	5045.03
B.ce WT	NaCl	1521	5508.6	5389.09
B. ce S4 -P1	NaF	587	2125.94	1994.47
B. ce S4 -P1	NaF	679	2459.13	2327.67
B. ce S4 -P1	NaF	683	2473.62	2342.15
Empty	NaF	36.5	132.192	131.468
Empty	NaF	36	130.381
Empty	NaF	36.4	131.83
sfGFP	NaF	17009	61601.5	61470
sfGFP	NaF	15682	56795.5	56664
sfGFP	NaF	15279	55335.9	55204.5
B.ce WT	NaF	4443	16091.2	15959.7
B.ce WT	NaF	4264	15442.9	15311.5
B.ce WT	NaF	4590	16623.6	16492.1

[truncated: 7 more sheets: 4, S1E-F, S3C, S6B, Sx, S7A-C, S8]
